# Supplementary material for: A genome-wide approach to link genotype to clinical outcome by utilizing next generation sequencing and gene chip data of 6,697 breast cancer patients
Source: Genome Med. 2015 Oct 16;7:104. doi: 10.1186/s13073-015-0228-1 (PMC4609150; doi:10.1186/s13073-015-0228-1)
Supplement: Additional file 1: Table S1. — List of genes used during mutation annotation with SnpEff. (TXT 973 kb) [file 13073_2015_228_MOESM1_ESM.txt]

Symbol	Name
A1BG	alpha-1-B glycoprotein
A1BG-AS1	A1BG antisense RNA 1
A1CF	APOBEC1 complementation factor
A2M	alpha-2-macroglobulin
A2M-AS1	A2M antisense RNA 1
A2ML1	alpha-2-macroglobulin-like 1
A2MP1	alpha-2-macroglobulin pseudogene 1
A3GALT2	alpha 1,3-galactosyltransferase 2
A4GALT	alpha 1,4-galactosyltransferase
A4GNT	alpha-1,4-N-acetylglucosaminyltransferase
AAAS	achalasia, adrenocortical insufficiency, alacrimia
AACS	acetoacetyl-CoA synthetase
AACSP1	acetoacetyl-CoA synthetase pseudogene 1
AADAC	arylacetamide deacetylase
AADACL2	arylacetamide deacetylase-like 2
AADACL3	arylacetamide deacetylase-like 3
AADACL4	arylacetamide deacetylase-like 4
AADAT	aminoadipate aminotransferase
AAED1	AhpC/TSA antioxidant enzyme domain containing 1
AAGAB	alpha- and gamma-adaptin binding protein
AAK1	AP2 associated kinase 1
AAMDC	adipogenesis associated, Mth938 domain containing
AAMP	angio-associated, migratory cell protein
AANAT	aralkylamine N-acetyltransferase
AAR2	AAR2 splicing factor homolog (S. cerevisiae)
AARD	alanine and arginine rich domain containing protein
AARS	alanyl-tRNA synthetase
AARS2	alanyl-tRNA synthetase 2, mitochondrial
AARSD1	alanyl-tRNA synthetase domain containing 1
AASDH	aminoadipate-semialdehyde dehydrogenase
AASDHPPT	aminoadipate-semialdehyde dehydrogenase-phosphopantetheinyl transferase
AASS	aminoadipate-semialdehyde synthase
AATF	apoptosis antagonizing transcription factor
AATK	apoptosis-associated tyrosine kinase
AATK-AS1	AATK antisense RNA 1
ABAT	4-aminobutyrate aminotransferase
ABCA1	ATP-binding cassette, sub-family A (ABC1), member 1
ABCA10	ATP-binding cassette, sub-family A (ABC1), member 10
ABCA11P	ATP-binding cassette, sub-family A (ABC1), member 11, pseudogene
ABCA12	ATP-binding cassette, sub-family A (ABC1), member 12
ABCA13	ATP-binding cassette, sub-family A (ABC1), member 13
ABCA17P	ATP-binding cassette, sub-family A (ABC1), member 17, pseudogene
ABCA2	ATP-binding cassette, sub-family A (ABC1), member 2
ABCA3	ATP-binding cassette, sub-family A (ABC1), member 3
ABCA4	ATP-binding cassette, sub-family A (ABC1), member 4
ABCA5	ATP-binding cassette, sub-family A (ABC1), member 5
ABCA6	ATP-binding cassette, sub-family A (ABC1), member 6
ABCA7	ATP-binding cassette, sub-family A (ABC1), member 7
ABCA8	ATP-binding cassette, sub-family A (ABC1), member 8
ABCA9	ATP-binding cassette, sub-family A (ABC1), member 9
ABCB1	ATP-binding cassette, sub-family B (MDR/TAP), member 1
ABCB10	ATP-binding cassette, sub-family B (MDR/TAP), member 10
ABCB11	ATP-binding cassette, sub-family B (MDR/TAP), member 11
ABCB4	ATP-binding cassette, sub-family B (MDR/TAP), member 4
ABCB5	ATP-binding cassette, sub-family B (MDR/TAP), member 5
ABCB6	ATP-binding cassette, sub-family B (MDR/TAP), member 6
ABCB7	ATP-binding cassette, sub-family B (MDR/TAP), member 7
ABCB8	ATP-binding cassette, sub-family B (MDR/TAP), member 8
ABCB9	ATP-binding cassette, sub-family B (MDR/TAP), member 9
ABCC1	ATP-binding cassette, sub-family C (CFTR/MRP), member 1
ABCC10	ATP-binding cassette, sub-family C (CFTR/MRP), member 10
ABCC11	ATP-binding cassette, sub-family C (CFTR/MRP), member 11
ABCC12	ATP-binding cassette, sub-family C (CFTR/MRP), member 12
ABCC13	ATP-binding cassette, sub-family C (CFTR/MRP), member 13, pseudogene
ABCC2	ATP-binding cassette, sub-family C (CFTR/MRP), member 2
ABCC3	ATP-binding cassette, sub-family C (CFTR/MRP), member 3
ABCC4	ATP-binding cassette, sub-family C (CFTR/MRP), member 4
ABCC5	ATP-binding cassette, sub-family C (CFTR/MRP), member 5
ABCC5-AS1	ABCC5 antisense RNA 1
ABCC6	ATP-binding cassette, sub-family C (CFTR/MRP), member 6
ABCC6P1	ATP-binding cassette, sub-family C, member 6 pseudogene 1
ABCC6P2	ATP-binding cassette, sub-family C, member 6 pseudogene 2
ABCC8	ATP-binding cassette, sub-family C (CFTR/MRP), member 8
ABCC9	ATP-binding cassette, sub-family C (CFTR/MRP), member 9
ABCD1	ATP-binding cassette, sub-family D (ALD), member 1
ABCD2	ATP-binding cassette, sub-family D (ALD), member 2
ABCD3	ATP-binding cassette, sub-family D (ALD), member 3
ABCD4	ATP-binding cassette, sub-family D (ALD), member 4
ABCE1	ATP-binding cassette, sub-family E (OABP), member 1
ABCF1	ATP-binding cassette, sub-family F (GCN20), member 1
ABCF2	ATP-binding cassette, sub-family F (GCN20), member 2
ABCF3	ATP-binding cassette, sub-family F (GCN20), member 3
ABCG1	ATP-binding cassette, sub-family G (WHITE), member 1
ABCG2	ATP-binding cassette, sub-family G (WHITE), member 2
ABCG4	ATP-binding cassette, sub-family G (WHITE), member 4
ABCG5	ATP-binding cassette, sub-family G (WHITE), member 5
ABCG8	ATP-binding cassette, sub-family G (WHITE), member 8
ABHD1	abhydrolase domain containing 1
ABHD10	abhydrolase domain containing 10
ABHD11	abhydrolase domain containing 11
ABHD12	abhydrolase domain containing 12
ABHD12B	abhydrolase domain containing 12B
ABHD13	abhydrolase domain containing 13
ABHD14A	abhydrolase domain containing 14A
ABHD14A-ACY1	ABHD14A-ACY1 readthrough (NMD candidate)
ABHD14B	abhydrolase domain containing 14B
ABHD15	abhydrolase domain containing 15
ABHD16A	abhydrolase domain containing 16A
ABHD16B	abhydrolase domain containing 16B
ABHD17A	abhydrolase domain containing 17A
ABHD17B	abhydrolase domain containing 17B
ABHD17C	abhydrolase domain containing 17C
ABHD2	abhydrolase domain containing 2
ABHD3	abhydrolase domain containing 3
ABHD4	abhydrolase domain containing 4
ABHD5	abhydrolase domain containing 5
ABHD6	abhydrolase domain containing 6
ABHD8	abhydrolase domain containing 8
ABI1	abl-interactor 1
ABI2	abl-interactor 2
ABI3	ABI family, member 3
ABI3BP	ABI family, member 3 (NESH) binding protein
ABL1	c-abl oncogene 1, non-receptor tyrosine kinase
ABL2	c-abl oncogene 2, non-receptor tyrosine kinase
ABLIM1	actin binding LIM protein 1
ABLIM2	actin binding LIM protein family, member 2
ABLIM3	actin binding LIM protein family, member 3
ABO	ABO blood group (transferase A, alpha 1-3-N-acetylgalactosaminyltransferase; transferase B, alpha 1-3-galactosyltransferase)
ABR	active BCR-related
ABRA	actin-binding Rho activating protein
ABRACL	ABRA C-terminal like
ABT1	activator of basal transcription 1
ABTB1	ankyrin repeat and BTB (POZ) domain containing 1
ABTB2	ankyrin repeat and BTB (POZ) domain containing 2
ACAA1	acetyl-CoA acyltransferase 1
ACAA2	acetyl-CoA acyltransferase 2
ACACA	acetyl-CoA carboxylase alpha
ACACB	acetyl-CoA carboxylase beta
ACAD10	acyl-CoA dehydrogenase family, member 10
ACAD11	acyl-CoA dehydrogenase family, member 11
ACAD8	acyl-CoA dehydrogenase family, member 8
ACAD9	acyl-CoA dehydrogenase family, member 9
ACADL	acyl-CoA dehydrogenase, long chain
ACADM	acyl-CoA dehydrogenase, C-4 to C-12 straight chain
ACADS	acyl-CoA dehydrogenase, C-2 to C-3 short chain
ACADSB	acyl-CoA dehydrogenase, short/branched chain
ACADVL	acyl-CoA dehydrogenase, very long chain
ACAN	aggrecan
ACAP1	ArfGAP with coiled-coil, ankyrin repeat and PH domains 1
ACAP2	ArfGAP with coiled-coil, ankyrin repeat and PH domains 2
ACAP3	ArfGAP with coiled-coil, ankyrin repeat and PH domains 3
ACAT1	acetyl-CoA acetyltransferase 1
ACAT2	acetyl-CoA acetyltransferase 2
ACBD3	acyl-CoA binding domain containing 3
ACBD4	acyl-CoA binding domain containing 4
ACBD5	acyl-CoA binding domain containing 5
ACBD6	acyl-CoA binding domain containing 6
ACBD7	acyl-CoA binding domain containing 7
ACCS	1-aminocyclopropane-1-carboxylate synthase homolog (Arabidopsis)(non-functional)
ACCSL	1-aminocyclopropane-1-carboxylate synthase homolog (Arabidopsis)(non-functional)-like
ACD	adrenocortical dysplasia homolog (mouse)
ACE	angiotensin I converting enzyme
ACE2	angiotensin I converting enzyme 2
ACER1	alkaline ceramidase 1
ACER2	alkaline ceramidase 2
ACER3	alkaline ceramidase 3
ACHE	acetylcholinesterase (Yt blood group)
ACIN1	apoptotic chromatin condensation inducer 1
ACKR2	atypical chemokine receptor 2
ACKR3	atypical chemokine receptor 3
ACKR4	atypical chemokine receptor 4
ACLY	ATP citrate lyase
ACMSD	aminocarboxymuconate semialdehyde decarboxylase
ACN9	ACN9 homolog (S. cerevisiae)
ACO1	aconitase 1, soluble
ACO2	aconitase 2, mitochondrial
ACOT1	acyl-CoA thioesterase 1
ACOT11	acyl-CoA thioesterase 11
ACOT12	acyl-CoA thioesterase 12
ACOT13	acyl-CoA thioesterase 13
ACOT2	acyl-CoA thioesterase 2
ACOT4	acyl-CoA thioesterase 4
ACOT6	acyl-CoA thioesterase 6
ACOT7	acyl-CoA thioesterase 7
ACOT8	acyl-CoA thioesterase 8
ACOT9	acyl-CoA thioesterase 9
ACOX1	acyl-CoA oxidase 1, palmitoyl
ACOX2	acyl-CoA oxidase 2, branched chain
ACOX3	acyl-CoA oxidase 3, pristanoyl
ACOXL	acyl-CoA oxidase-like
ACP1	acid phosphatase 1, soluble
ACP2	acid phosphatase 2, lysosomal
ACP5	acid phosphatase 5, tartrate resistant
ACP6	acid phosphatase 6, lysophosphatidic
ACPP	acid phosphatase, prostate
ACPT	acid phosphatase, testicular
ACR	acrosin
ACRBP	acrosin binding protein
ACRC	acidic repeat containing
ACRV1	acrosomal vesicle protein 1
ACSBG1	acyl-CoA synthetase bubblegum family member 1
ACSBG2	acyl-CoA synthetase bubblegum family member 2
ACSF2	acyl-CoA synthetase family member 2
ACSF3	acyl-CoA synthetase family member 3
ACSL1	acyl-CoA synthetase long-chain family member 1
ACSL3	acyl-CoA synthetase long-chain family member 3
ACSL4	acyl-CoA synthetase long-chain family member 4
ACSL5	acyl-CoA synthetase long-chain family member 5
ACSL6	acyl-CoA synthetase long-chain family member 6
ACSM1	acyl-CoA synthetase medium-chain family member 1
ACSM2A	acyl-CoA synthetase medium-chain family member 2A
ACSM2B	acyl-CoA synthetase medium-chain family member 2B
ACSM3	acyl-CoA synthetase medium-chain family member 3
ACSM4	acyl-CoA synthetase medium-chain family member 4
ACSM5	acyl-CoA synthetase medium-chain family member 5
ACSS1	acyl-CoA synthetase short-chain family member 1
ACSS2	acyl-CoA synthetase short-chain family member 2
ACSS3	acyl-CoA synthetase short-chain family member 3
ACTA1	actin, alpha 1, skeletal muscle
ACTA2	actin, alpha 2, smooth muscle, aorta
ACTB	actin, beta
ACTBL2	actin, beta-like 2
ACTC1	actin, alpha, cardiac muscle 1
ACTG1	actin, gamma 1
ACTG1P4	actin, gamma 1 pseudogene 4
ACTG2	actin, gamma 2, smooth muscle, enteric
ACTL10	actin-like 10
ACTL6A	actin-like 6A
ACTL6B	actin-like 6B
ACTL7A	actin-like 7A
ACTL7B	actin-like 7B
ACTL8	actin-like 8
ACTL9	actin-like 9
ACTN1	actinin, alpha 1
ACTN1-AS1	ACTN1 antisense RNA 1
ACTN2	actinin, alpha 2
ACTN3	actinin, alpha 3 (gene/pseudogene)
ACTN4	actinin, alpha 4
ACTR10	actin-related protein 10 homolog (S. cerevisiae)
ACTR1A	ARP1 actin-related protein 1 homolog A, centractin alpha (yeast)
ACTR1B	ARP1 actin-related protein 1 homolog B, centractin beta (yeast)
ACTR2	ARP2 actin-related protein 2 homolog (yeast)
ACTR3	ARP3 actin-related protein 3 homolog (yeast)
ACTR3B	ARP3 actin-related protein 3 homolog B (yeast)
ACTR3BP2	ACTR3B pseudogene 2
ACTR3BP5	ACTR3B pseudogene 5
ACTR3C	ARP3 actin-related protein 3 homolog C (yeast)
ACTR5	ARP5 actin-related protein 5 homolog (yeast)
ACTR6	ARP6 actin-related protein 6 homolog (yeast)
ACTR8	ARP8 actin-related protein 8 homolog (yeast)
ACTRT1	actin-related protein T1
ACTRT2	actin-related protein T2
ACTRT3	actin-related protein T3
ACVR1	activin A receptor, type I
ACVR1B	activin A receptor, type IB
ACVR1C	activin A receptor, type IC
ACVR2A	activin A receptor, type IIA
ACVR2B	activin A receptor, type IIB
ACVR2B-AS1	ACVR2B antisense RNA 1
ACVRL1	activin A receptor type II-like 1
ACY1	aminoacylase 1
ACY3	aspartoacylase (aminocyclase) 3
ACYP1	acylphosphatase 1, erythrocyte (common) type
ACYP2	acylphosphatase 2, muscle type
ADA	adenosine deaminase
ADAD1	adenosine deaminase domain containing 1 (testis-specific)
ADAD2	adenosine deaminase domain containing 2
ADAL	adenosine deaminase-like
ADAM10	ADAM metallopeptidase domain 10
ADAM11	ADAM metallopeptidase domain 11
ADAM12	ADAM metallopeptidase domain 12
ADAM15	ADAM metallopeptidase domain 15
ADAM17	ADAM metallopeptidase domain 17
ADAM18	ADAM metallopeptidase domain 18
ADAM19	ADAM metallopeptidase domain 19
ADAM1A	ADAM metallopeptidase domain 1A, pseudogene
ADAM2	ADAM metallopeptidase domain 2
ADAM20	ADAM metallopeptidase domain 20
ADAM20P1	ADAM metallopeptidase domain 20 pseudogene 1
ADAM21	ADAM metallopeptidase domain 21
ADAM21P1	ADAM metallopeptidase domain 21 pseudogene 1
ADAM22	ADAM metallopeptidase domain 22
ADAM23	ADAM metallopeptidase domain 23
ADAM28	ADAM metallopeptidase domain 28
ADAM29	ADAM metallopeptidase domain 29
ADAM30	ADAM metallopeptidase domain 30
ADAM32	ADAM metallopeptidase domain 32
ADAM33	ADAM metallopeptidase domain 33
ADAM3A	ADAM metallopeptidase domain 3A (pseudogene)
ADAM5	ADAM metallopeptidase domain 5, pseudogene
ADAM6	ADAM metallopeptidase domain 6, pseudogene
ADAM7	ADAM metallopeptidase domain 7
ADAM8	ADAM metallopeptidase domain 8
ADAM9	ADAM metallopeptidase domain 9
ADAMDEC1	ADAM-like, decysin 1
ADAMTS1	ADAM metallopeptidase with thrombospondin type 1 motif, 1
ADAMTS10	ADAM metallopeptidase with thrombospondin type 1 motif, 10
ADAMTS12	ADAM metallopeptidase with thrombospondin type 1 motif, 12
ADAMTS13	ADAM metallopeptidase with thrombospondin type 1 motif, 13
ADAMTS14	ADAM metallopeptidase with thrombospondin type 1 motif, 14
ADAMTS15	ADAM metallopeptidase with thrombospondin type 1 motif, 15
ADAMTS16	ADAM metallopeptidase with thrombospondin type 1 motif, 16
ADAMTS17	ADAM metallopeptidase with thrombospondin type 1 motif, 17
ADAMTS18	ADAM metallopeptidase with thrombospondin type 1 motif, 18
ADAMTS19	ADAM metallopeptidase with thrombospondin type 1 motif, 19
ADAMTS2	ADAM metallopeptidase with thrombospondin type 1 motif, 2
ADAMTS20	ADAM metallopeptidase with thrombospondin type 1 motif, 20
ADAMTS3	ADAM metallopeptidase with thrombospondin type 1 motif, 3
ADAMTS4	ADAM metallopeptidase with thrombospondin type 1 motif, 4
ADAMTS5	ADAM metallopeptidase with thrombospondin type 1 motif, 5
ADAMTS6	ADAM metallopeptidase with thrombospondin type 1 motif, 6
ADAMTS7	ADAM metallopeptidase with thrombospondin type 1 motif, 7
ADAMTS7P1	ADAMTS7 pseudogene 1
ADAMTS8	ADAM metallopeptidase with thrombospondin type 1 motif, 8
ADAMTS9	ADAM metallopeptidase with thrombospondin type 1 motif, 9
ADAMTS9-AS2	ADAMTS9 antisense RNA 2
ADAMTSL1	ADAMTS-like 1
ADAMTSL2	ADAMTS-like 2
ADAMTSL3	ADAMTS-like 3
ADAMTSL4	ADAMTS-like 4
ADAMTSL4-AS1	ADAMTSL4 antisense RNA 1
ADAMTSL5	ADAMTS-like 5
ADAP1	ArfGAP with dual PH domains 1
ADAP2	ArfGAP with dual PH domains 2
ADAR	adenosine deaminase, RNA-specific
ADARB1	adenosine deaminase, RNA-specific, B1
ADARB2	adenosine deaminase, RNA-specific, B2 (non-functional)
ADARB2-AS1	ADARB2 antisense RNA 1
ADAT1	adenosine deaminase, tRNA-specific 1
ADAT2	adenosine deaminase, tRNA-specific 2
ADAT3	adenosine deaminase, tRNA-specific 3
ADC	arginine decarboxylase
ADCK1	aarF domain containing kinase 1
ADCK2	aarF domain containing kinase 2
ADCK3	aarF domain containing kinase 3
ADCK4	aarF domain containing kinase 4
ADCK5	aarF domain containing kinase 5
ADCY1	adenylate cyclase 1 (brain)
ADCY10	adenylate cyclase 10 (soluble)
ADCY10P1	adenylate cyclase 10 (soluble) pseudogene 1
ADCY2	adenylate cyclase 2 (brain)
ADCY3	adenylate cyclase 3
ADCY4	adenylate cyclase 4
ADCY5	adenylate cyclase 5
ADCY6	adenylate cyclase 6
ADCY7	adenylate cyclase 7
ADCY8	adenylate cyclase 8 (brain)
ADCY9	adenylate cyclase 9
ADCYAP1	adenylate cyclase activating polypeptide 1 (pituitary)
ADCYAP1R1	adenylate cyclase activating polypeptide 1 (pituitary) receptor type I
ADD1	adducin 1 (alpha)
ADD2	adducin 2 (beta)
ADD3	adducin 3 (gamma)
ADD3-AS1	ADD3 antisense RNA 1
ADGB	androglobin
ADH1A	alcohol dehydrogenase 1A (class I), alpha polypeptide
ADH1B	alcohol dehydrogenase 1B (class I), beta polypeptide
ADH1C	alcohol dehydrogenase 1C (class I), gamma polypeptide
ADH4	alcohol dehydrogenase 4 (class II), pi polypeptide
ADH5	alcohol dehydrogenase 5 (class III), chi polypeptide
ADH6	alcohol dehydrogenase 6 (class V)
ADH7	alcohol dehydrogenase 7 (class IV), mu or sigma polypeptide
ADHFE1	alcohol dehydrogenase, iron containing, 1
ADI1	acireductone dioxygenase 1
ADIG	adipogenin
ADIPOQ	adiponectin, C1Q and collagen domain containing
ADIPOQ-AS1	ADIPOQ antisense RNA 1
ADIPOR1	adiponectin receptor 1
ADIPOR2	adiponectin receptor 2
ADIRF	adipogenesis regulatory factor
ADK	adenosine kinase
ADM	adrenomedullin
ADM2	adrenomedullin 2
ADM5	adrenomedullin 5 (putative)
ADNP	activity-dependent neuroprotector homeobox
ADNP2	ADNP homeobox 2
ADO	2-aminoethanethiol (cysteamine) dioxygenase
ADORA1	adenosine A1 receptor
ADORA2A	adenosine A2a receptor
ADORA2A-AS1	ADORA2A antisense RNA 1
ADORA2B	adenosine A2b receptor
ADORA3	adenosine A3 receptor
ADPGK	ADP-dependent glucokinase
ADPGK-AS1	ADPGK antisense RNA 1
ADPRH	ADP-ribosylarginine hydrolase
ADPRHL1	ADP-ribosylhydrolase like 1
ADPRHL2	ADP-ribosylhydrolase like 2
ADPRM	ADP-ribose/CDP-alcohol diphosphatase, manganese-dependent
ADRA1A	adrenoceptor alpha 1A
ADRA1B	adrenoceptor alpha 1B
ADRA1D	adrenoceptor alpha 1D
ADRA2A	adrenoceptor alpha 2A
ADRA2B	adrenoceptor alpha 2B
ADRA2C	adrenoceptor alpha 2C
ADRB1	adrenoceptor beta 1
ADRB2	adrenoceptor beta 2, surface
ADRB3	adrenoceptor beta 3
ADRBK1	adrenergic, beta, receptor kinase 1
ADRBK2	adrenergic, beta, receptor kinase 2
ADRM1	adhesion regulating molecule 1
ADSL	adenylosuccinate lyase
ADSS	adenylosuccinate synthase
ADSSL1	adenylosuccinate synthase like 1
ADTRP	androgen-dependent TFPI-regulating protein
AEBP1	AE binding protein 1
AEBP2	AE binding protein 2
AEN	apoptosis enhancing nuclease
AES	amino-terminal enhancer of split
AFAP1	actin filament associated protein 1
AFAP1-AS1	AFAP1 antisense RNA 1
AFAP1L1	actin filament associated protein 1-like 1
AFAP1L2	actin filament associated protein 1-like 2
AFF1	AF4/FMR2 family, member 1
AFF2	AF4/FMR2 family, member 2
AFF3	AF4/FMR2 family, member 3
AFF4	AF4/FMR2 family, member 4
AFG3L1P	AFG3-like AAA ATPase 1, pseudogene
AFG3L2	AFG3-like AAA ATPase 2
AFM	afamin
AFMID	arylformamidase
AFP	alpha-fetoprotein
AFTPH	aftiphilin
AGA	aspartylglucosaminidase
AGAP1	ArfGAP with GTPase domain, ankyrin repeat and PH domain 1
AGAP11	ankyrin repeat and GTPase domain Arf GTPase activating protein 11
AGAP2	ArfGAP with GTPase domain, ankyrin repeat and PH domain 2
AGAP2-AS1	AGAP2 antisense RNA 1
AGAP3	ArfGAP with GTPase domain, ankyrin repeat and PH domain 3
AGAP4	ArfGAP with GTPase domain, ankyrin repeat and PH domain 4
AGAP5	ArfGAP with GTPase domain, ankyrin repeat and PH domain 5
AGAP6	ArfGAP with GTPase domain, ankyrin repeat and PH domain 6
AGAP7	ArfGAP with GTPase domain, ankyrin repeat and PH domain 7
AGAP8	ArfGAP with GTPase domain, ankyrin repeat and PH domain 8
AGAP9	ArfGAP with GTPase domain, ankyrin repeat and PH domain 9
AGBL1	ATP/GTP binding protein-like 1
AGBL1-AS1	AGBL1 antisense RNA 1
AGBL2	ATP/GTP binding protein-like 2
AGBL3	ATP/GTP binding protein-like 3
AGBL4	ATP/GTP binding protein-like 4
AGBL5	ATP/GTP binding protein-like 5
AGER	advanced glycosylation end product-specific receptor
AGFG1	ArfGAP with FG repeats 1
AGFG2	ArfGAP with FG repeats 2
AGGF1	angiogenic factor with G patch and FHA domains 1
AGK	acylglycerol kinase
AGL	amylo-alpha-1, 6-glucosidase, 4-alpha-glucanotransferase
AGMAT	agmatine ureohydrolase (agmatinase)
AGMO	alkylglycerol monooxygenase
AGO1	argonaute RISC catalytic component 1
AGO2	argonaute RISC catalytic component 2
AGO3	argonaute RISC catalytic component 3
AGO4	argonaute RISC catalytic component 4
AGPAT1	1-acylglycerol-3-phosphate O-acyltransferase 1
AGPAT2	1-acylglycerol-3-phosphate O-acyltransferase 2
AGPAT3	1-acylglycerol-3-phosphate O-acyltransferase 3
AGPAT4	1-acylglycerol-3-phosphate O-acyltransferase 4
AGPAT4-IT1	AGPAT4 intronic transcript 1 (non-protein coding)
AGPAT5	1-acylglycerol-3-phosphate O-acyltransferase 5
AGPAT6	1-acylglycerol-3-phosphate O-acyltransferase 6
AGPAT9	1-acylglycerol-3-phosphate O-acyltransferase 9
AGPS	alkylglycerone phosphate synthase
AGR2	anterior gradient 2
AGR3	anterior gradient 3
AGRN	agrin
AGRP	agouti related protein homolog (mouse)
AGT	angiotensinogen (serpin peptidase inhibitor, clade A, member 8)
AGTPBP1	ATP/GTP binding protein 1
AGTR1	angiotensin II receptor, type 1
AGTR2	angiotensin II receptor, type 2
AGTRAP	angiotensin II receptor-associated protein
AGXT	alanine-glyoxylate aminotransferase
AGXT2	alanine--glyoxylate aminotransferase 2
AHCTF1	AT hook containing transcription factor 1
AHCTF1P1	AT hook containing transcription factor 1 pseudogene 1
AHCY	adenosylhomocysteinase
AHCYL1	adenosylhomocysteinase-like 1
AHCYL2	adenosylhomocysteinase-like 2
AHDC1	AT hook, DNA binding motif, containing 1
AHI1	Abelson helper integration site 1
AHNAK	AHNAK nucleoprotein
AHNAK2	AHNAK nucleoprotein 2
AHR	aryl hydrocarbon receptor
AHRR	aryl-hydrocarbon receptor repressor
AHSA1	AHA1, activator of heat shock 90kDa protein ATPase homolog 1 (yeast)
AHSA2	AHA1, activator of heat shock 90kDa protein ATPase homolog 2 (yeast)
AHSG	alpha-2-HS-glycoprotein
AHSP	alpha hemoglobin stabilizing protein
AICDA	activation-induced cytidine deaminase
AIDA	axin interactor, dorsalization associated
AIF1	allograft inflammatory factor 1
AIF1L	allograft inflammatory factor 1-like
AIFM1	apoptosis-inducing factor, mitochondrion-associated, 1
AIFM2	apoptosis-inducing factor, mitochondrion-associated, 2
AIFM3	apoptosis-inducing factor, mitochondrion-associated, 3
AIG1	androgen-induced 1
AIM1	absent in melanoma 1
AIM1L	absent in melanoma 1-like
AIM2	absent in melanoma 2
AIMP1	aminoacyl tRNA synthetase complex-interacting multifunctional protein 1
AIMP2	aminoacyl tRNA synthetase complex-interacting multifunctional protein 2
AIP	aryl hydrocarbon receptor interacting protein
AIPL1	aryl hydrocarbon receptor interacting protein-like 1
AIRE	autoimmune regulator
AIRN	antisense of IGF2R non-protein coding RNA
AJAP1	adherens junctions associated protein 1
AJUBA	ajuba LIM protein
AK1	adenylate kinase 1
AK2	adenylate kinase 2
AK3	adenylate kinase 3
AK4	adenylate kinase 4
AK5	adenylate kinase 5
AK6	adenylate kinase 6
AK7	adenylate kinase 7
AK8	adenylate kinase 8
AK9	adenylate kinase 9
AKAP1	A kinase (PRKA) anchor protein 1
AKAP10	A kinase (PRKA) anchor protein 10
AKAP11	A kinase (PRKA) anchor protein 11
AKAP12	A kinase (PRKA) anchor protein 12
AKAP13	A kinase (PRKA) anchor protein 13
AKAP14	A kinase (PRKA) anchor protein 14
AKAP17A	A kinase (PRKA) anchor protein 17A
AKAP2	A kinase (PRKA) anchor protein 2
AKAP3	A kinase (PRKA) anchor protein 3
AKAP4	A kinase (PRKA) anchor protein 4
AKAP5	A kinase (PRKA) anchor protein 5
AKAP6	A kinase (PRKA) anchor protein 6
AKAP7	A kinase (PRKA) anchor protein 7
AKAP8	A kinase (PRKA) anchor protein 8
AKAP8L	A kinase (PRKA) anchor protein 8-like
AKAP9	A kinase (PRKA) anchor protein 9
AKIP1	A kinase (PRKA) interacting protein 1
AKIRIN1	akirin 1
AKIRIN2	akirin 2
AKNA	AT-hook transcription factor
AKNAD1	AKNA domain containing 1
AKR1A1	aldo-keto reductase family 1, member A1 (aldehyde reductase)
AKR1B1	aldo-keto reductase family 1, member B1 (aldose reductase)
AKR1B10	aldo-keto reductase family 1, member B10 (aldose reductase)
AKR1B15	aldo-keto reductase family 1, member B15
AKR1C1	aldo-keto reductase family 1, member C1
AKR1C2	aldo-keto reductase family 1, member C2
AKR1C3	aldo-keto reductase family 1, member C3
AKR1C4	aldo-keto reductase family 1, member C4
AKR1C6P	aldo-keto reductase family 1, member C6, pseudogene
AKR1CL1	aldo-keto reductase family 1, member C-like 1
AKR1D1	aldo-keto reductase family 1, member D1
AKR1E2	aldo-keto reductase family 1, member E2
AKR7A2	aldo-keto reductase family 7, member A2 (aflatoxin aldehyde reductase)
AKR7A2P1	aldo-keto reductase family 7, member A2 pseudogene 1
AKR7A3	aldo-keto reductase family 7, member A3 (aflatoxin aldehyde reductase)
AKR7L	aldo-keto reductase family 7-like
AKT1	v-akt murine thymoma viral oncogene homolog 1
AKT1S1	AKT1 substrate 1 (proline-rich)
AKT2	v-akt murine thymoma viral oncogene homolog 2
AKT3	v-akt murine thymoma viral oncogene homolog 3
AKTIP	AKT interacting protein
ALAD	aminolevulinate dehydratase
ALAS1	aminolevulinate, delta-, synthase 1
ALAS2	aminolevulinate, delta-, synthase 2
ALB	albumin
ALCAM	activated leukocyte cell adhesion molecule
ALDH16A1	aldehyde dehydrogenase 16 family, member A1
ALDH18A1	aldehyde dehydrogenase 18 family, member A1
ALDH1A1	aldehyde dehydrogenase 1 family, member A1
ALDH1A2	aldehyde dehydrogenase 1 family, member A2
ALDH1A3	aldehyde dehydrogenase 1 family, member A3
ALDH1B1	aldehyde dehydrogenase 1 family, member B1
ALDH1L1	aldehyde dehydrogenase 1 family, member L1
ALDH1L1-AS1	ALDH1L1 antisense RNA 1
ALDH1L1-AS2	ALDH1L1 antisense RNA 2
ALDH1L2	aldehyde dehydrogenase 1 family, member L2
ALDH2	aldehyde dehydrogenase 2 family (mitochondrial)
ALDH3A1	aldehyde dehydrogenase 3 family, member A1
ALDH3A2	aldehyde dehydrogenase 3 family, member A2
ALDH3B1	aldehyde dehydrogenase 3 family, member B1
ALDH3B2	aldehyde dehydrogenase 3 family, member B2
ALDH4A1	aldehyde dehydrogenase 4 family, member A1
ALDH5A1	aldehyde dehydrogenase 5 family, member A1
ALDH6A1	aldehyde dehydrogenase 6 family, member A1
ALDH7A1	aldehyde dehydrogenase 7 family, member A1
ALDH8A1	aldehyde dehydrogenase 8 family, member A1
ALDH9A1	aldehyde dehydrogenase 9 family, member A1
ALDOA	aldolase A, fructose-bisphosphate
ALDOB	aldolase B, fructose-bisphosphate
ALDOC	aldolase C, fructose-bisphosphate
ALG1	ALG1, chitobiosyldiphosphodolichol beta-mannosyltransferase
ALG10	ALG10, alpha-1,2-glucosyltransferase
ALG10B	ALG10B, alpha-1,2-glucosyltransferase
ALG11	ALG11, alpha-1,2-mannosyltransferase
ALG12	ALG12, alpha-1,6-mannosyltransferase
ALG13	ALG13, UDP-N-acetylglucosaminyltransferase subunit
ALG14	ALG14, UDP-N-acetylglucosaminyltransferase subunit
ALG1L	ALG1, chitobiosyldiphosphodolichol beta-mannosyltransferase-like
ALG1L2	ALG1, chitobiosyldiphosphodolichol beta-mannosyltransferase-like 2
ALG1L9P	asparagine-linked glycosylation 1-like 9, pseudogene
ALG2	ALG2, alpha-1,3/1,6-mannosyltransferase
ALG3	ALG3, alpha-1,3- mannosyltransferase
ALG5	ALG5, dolichyl-phosphate beta-glucosyltransferase
ALG6	ALG6, alpha-1,3-glucosyltransferase
ALG8	ALG8, alpha-1,3-glucosyltransferase
ALG9	ALG9, alpha-1,2-mannosyltransferase
ALK	anaplastic lymphoma receptor tyrosine kinase
ALKBH1	alkB, alkylation repair homolog 1 (E. coli)
ALKBH2	alkB, alkylation repair homolog 2 (E. coli)
ALKBH3	alkB, alkylation repair homolog 3 (E. coli)
ALKBH3-AS1	ALKBH3 antisense RNA 1
ALKBH4	alkB, alkylation repair homolog 4 (E. coli)
ALKBH5	alkB, alkylation repair homolog 5 (E. coli)
ALKBH6	alkB, alkylation repair homolog 6 (E. coli)
ALKBH7	alkB, alkylation repair homolog 7 (E. coli)
ALKBH8	alkB, alkylation repair homolog 8 (E. coli)
ALLC	allantoicase
ALMS1	Alstrom syndrome 1
ALMS1P	Alstrom syndrome 1 pseudogene
ALOX12	arachidonate 12-lipoxygenase
ALOX12B	arachidonate 12-lipoxygenase, 12R type
ALOX12P2	arachidonate 12-lipoxygenase pseudogene 2
ALOX15	arachidonate 15-lipoxygenase
ALOX15B	arachidonate 15-lipoxygenase, type B
ALOX15P1	arachidonate 15-lipoxygenase pseudogene 1
ALOX5	arachidonate 5-lipoxygenase
ALOX5AP	arachidonate 5-lipoxygenase-activating protein
ALOXE3	arachidonate lipoxygenase 3
ALPI	alkaline phosphatase, intestinal
ALPK1	alpha-kinase 1
ALPK2	alpha-kinase 2
ALPK3	alpha-kinase 3
ALPL	alkaline phosphatase, liver/bone/kidney
ALPP	alkaline phosphatase, placental
ALPPL2	alkaline phosphatase, placental-like 2
ALS2	amyotrophic lateral sclerosis 2 (juvenile)
ALS2CL	ALS2 C-terminal like
ALS2CR11	amyotrophic lateral sclerosis 2 (juvenile) chromosome region, candidate 11
ALS2CR12	amyotrophic lateral sclerosis 2 (juvenile) chromosome region, candidate 12
ALX1	ALX homeobox 1
ALX3	ALX homeobox 3
ALX4	ALX homeobox 4
ALYREF	Aly/REF export factor
AMACR	alpha-methylacyl-CoA racemase
AMBN	ameloblastin (enamel matrix protein)
AMBP	alpha-1-microglobulin/bikunin precursor
AMBRA1	autophagy/beclin-1 regulator 1
AMD1	adenosylmethionine decarboxylase 1
AMDHD1	amidohydrolase domain containing 1
AMDHD2	amidohydrolase domain containing 2
AMELX	amelogenin, X-linked
AMELY	amelogenin, Y-linked
AMER1	APC membrane recruitment protein 1
AMER2	APC membrane recruitment protein 2
AMER3	APC membrane recruitment protein 3
AMFR	autocrine motility factor receptor, E3 ubiquitin protein ligase
AMH	anti-Mullerian hormone
AMHR2	anti-Mullerian hormone receptor, type II
AMICA1	adhesion molecule, interacts with CXADR antigen 1
AMIGO1	adhesion molecule with Ig-like domain 1
AMIGO2	adhesion molecule with Ig-like domain 2
AMIGO3	adhesion molecule with Ig-like domain 3
AMMECR1	Alport syndrome, mental retardation, midface hypoplasia and elliptocytosis chromosomal region gene 1
AMMECR1L	AMMECR1-like
AMN	amnion associated transmembrane protein
AMN1	antagonist of mitotic exit network 1 homolog (S. cerevisiae)
AMOT	angiomotin
AMOTL1	angiomotin like 1
AMOTL2	angiomotin like 2
AMPD1	adenosine monophosphate deaminase 1
AMPD2	adenosine monophosphate deaminase 2
AMPD3	adenosine monophosphate deaminase 3
AMPH	amphiphysin
AMT	aminomethyltransferase
AMTN	amelotin
AMY1A	amylase, alpha 1A (salivary)
AMY1B	amylase, alpha 1B (salivary)
AMY1C	amylase, alpha 1C (salivary)
AMY2A	amylase, alpha 2A (pancreatic)
AMY2B	amylase, alpha 2B (pancreatic)
AMZ1	archaelysin family metallopeptidase 1
AMZ2	archaelysin family metallopeptidase 2
AMZ2P1	archaelysin family metallopeptidase 2 pseudogene 1
ANAPC1	anaphase promoting complex subunit 1
ANAPC10	anaphase promoting complex subunit 10
ANAPC11	anaphase promoting complex subunit 11
ANAPC13	anaphase promoting complex subunit 13
ANAPC15	anaphase promoting complex subunit 15
ANAPC16	anaphase promoting complex subunit 16
ANAPC1P1	anaphase promoting complex subunit 1 pseudogene 1
ANAPC2	anaphase promoting complex subunit 2
ANAPC4	anaphase promoting complex subunit 4
ANAPC5	anaphase promoting complex subunit 5
ANAPC7	anaphase promoting complex subunit 7
ANG	angiogenin, ribonuclease, RNase A family, 5
ANGEL1	angel homolog 1 (Drosophila)
ANGEL2	angel homolog 2 (Drosophila)
ANGPT1	angiopoietin 1
ANGPT2	angiopoietin 2
ANGPT4	angiopoietin 4
ANGPTL1	angiopoietin-like 1
ANGPTL2	angiopoietin-like 2
ANGPTL3	angiopoietin-like 3
ANGPTL4	angiopoietin-like 4
ANGPTL5	angiopoietin-like 5
ANGPTL6	angiopoietin-like 6
ANGPTL7	angiopoietin-like 7
ANHX	anomalous homeobox
ANK1	ankyrin 1, erythrocytic
ANK2	ankyrin 2, neuronal
ANK3	ankyrin 3, node of Ranvier (ankyrin G)
ANKAR	ankyrin and armadillo repeat containing
ANKDD1A	ankyrin repeat and death domain containing 1A
ANKDD1B	ankyrin repeat and death domain containing 1B
ANKEF1	ankyrin repeat and EF-hand domain containing 1
ANKFN1	ankyrin-repeat and fibronectin type III domain containing 1
ANKFY1	ankyrin repeat and FYVE domain containing 1
ANKH	ANKH inorganic pyrophosphate transport regulator
ANKHD1	ankyrin repeat and KH domain containing 1
ANKHD1-EIF4EBP3	ANKHD1-EIF4EBP3 readthrough
ANKIB1	ankyrin repeat and IBR domain containing 1
ANKK1	ankyrin repeat and kinase domain containing 1
ANKLE1	ankyrin repeat and LEM domain containing 1
ANKLE2	ankyrin repeat and LEM domain containing 2
ANKMY1	ankyrin repeat and MYND domain containing 1
ANKMY2	ankyrin repeat and MYND domain containing 2
ANKRA2	ankyrin repeat, family A (RFXANK-like), 2
ANKRD1	ankyrin repeat domain 1 (cardiac muscle)
ANKRD10	ankyrin repeat domain 10
ANKRD11	ankyrin repeat domain 11
ANKRD12	ankyrin repeat domain 12
ANKRD13A	ankyrin repeat domain 13A
ANKRD13B	ankyrin repeat domain 13B
ANKRD13C	ankyrin repeat domain 13C
ANKRD13D	ankyrin repeat domain 13 family, member D
ANKRD16	ankyrin repeat domain 16
ANKRD17	ankyrin repeat domain 17
ANKRD18A	ankyrin repeat domain 18A
ANKRD18B	ankyrin repeat domain 18B
ANKRD18DP	ankyrin repeat domain 18D, pseudogene
ANKRD19P	ankyrin repeat domain 19, pseudogene
ANKRD2	ankyrin repeat domain 2 (stretch responsive muscle)
ANKRD20A1	ankyrin repeat domain 20 family, member A1
ANKRD20A11P	ankyrin repeat domain 20 family, member A11, pseudogene
ANKRD20A12P	ankyrin repeat domain 20 family, member A12, pseudogene
ANKRD20A19P	ankyrin repeat domain 20 family, member A19, pseudogene
ANKRD20A2	ankyrin repeat domain 20 family, member A2
ANKRD20A3	ankyrin repeat domain 20 family, member A3
ANKRD20A4	ankyrin repeat domain 20 family, member A4
ANKRD20A5P	ankyrin repeat domain 20 family, member A5, pseudogene
ANKRD20A8P	ankyrin repeat domain 20 family, member A8, pseudogene
ANKRD20A9P	ankyrin repeat domain 20 family, member A9, pseudogene
ANKRD22	ankyrin repeat domain 22
ANKRD23	ankyrin repeat domain 23
ANKRD24	ankyrin repeat domain 24
ANKRD26	ankyrin repeat domain 26
ANKRD26P1	ankyrin repeat domain 26 pseudogene 1
ANKRD26P3	ankyrin repeat domain 26 pseudogene 3
ANKRD27	ankyrin repeat domain 27 (VPS9 domain)
ANKRD28	ankyrin repeat domain 28
ANKRD29	ankyrin repeat domain 29
ANKRD30A	ankyrin repeat domain 30A
ANKRD30B	ankyrin repeat domain 30B
ANKRD30BL	ankyrin repeat domain 30B-like
ANKRD30BP2	ankyrin repeat domain 30B pseudogene 2
ANKRD30BP3	ankyrin repeat domain 30B pseudogene 3
ANKRD31	ankyrin repeat domain 31
ANKRD32	ankyrin repeat domain 32
ANKRD33	ankyrin repeat domain 33
ANKRD33B	ankyrin repeat domain 33B
ANKRD34A	ankyrin repeat domain 34A
ANKRD34B	ankyrin repeat domain 34B
ANKRD34C	ankyrin repeat domain 34C
ANKRD35	ankyrin repeat domain 35
ANKRD36	ankyrin repeat domain 36
ANKRD36B	ankyrin repeat domain 36B
ANKRD36BP1	ankyrin repeat domain 36B pseudogene 1
ANKRD36BP2	ankyrin repeat domain 36B pseudogene 2
ANKRD37	ankyrin repeat domain 37
ANKRD39	ankyrin repeat domain 39
ANKRD40	ankyrin repeat domain 40
ANKRD42	ankyrin repeat domain 42
ANKRD44	ankyrin repeat domain 44
ANKRD45	ankyrin repeat domain 45
ANKRD46	ankyrin repeat domain 46
ANKRD49	ankyrin repeat domain 49
ANKRD50	ankyrin repeat domain 50
ANKRD52	ankyrin repeat domain 52
ANKRD53	ankyrin repeat domain 53
ANKRD54	ankyrin repeat domain 54
ANKRD55	ankyrin repeat domain 55
ANKRD6	ankyrin repeat domain 6
ANKRD61	ankyrin repeat domain 61
ANKRD62	ankyrin repeat domain 62
ANKRD62P1-PARP4P3	ANKRD62P1-PARP4P3 readthrough, transcribed pseudogene
ANKRD63	ankyrin repeat domain 63
ANKRD65	ankyrin repeat domain 65
ANKRD66	ankyrin repeat domain 66
ANKRD7	ankyrin repeat domain 7
ANKRD9	ankyrin repeat domain 9
ANKS1A	ankyrin repeat and sterile alpha motif domain containing 1A
ANKS1B	ankyrin repeat and sterile alpha motif domain containing 1B
ANKS3	ankyrin repeat and sterile alpha motif domain containing 3
ANKS4B	ankyrin repeat and sterile alpha motif domain containing 4B
ANKS6	ankyrin repeat and sterile alpha motif domain containing 6
ANKUB1	ankyrin repeat and ubiquitin domain containing 1
ANKZF1	ankyrin repeat and zinc finger domain containing 1
ANLN	anillin, actin binding protein
ANO1	anoctamin 1, calcium activated chloride channel
ANO1-AS2	ANO1 antisense RNA 2 (head to head)
ANO10	anoctamin 10
ANO2	anoctamin 2
ANO3	anoctamin 3
ANO4	anoctamin 4
ANO5	anoctamin 5
ANO6	anoctamin 6
ANO7	anoctamin 7
ANO8	anoctamin 8
ANO9	anoctamin 9
ANP32A	acidic (leucine-rich) nuclear phosphoprotein 32 family, member A
ANP32A-IT1	ANP32A intronic transcript 1 (non-protein coding)
ANP32AP1	acidic (leucine-rich) nuclear phosphoprotein 32 family, member A pseudogene 1
ANP32B	acidic (leucine-rich) nuclear phosphoprotein 32 family, member B
ANP32C	acidic (leucine-rich) nuclear phosphoprotein 32 family, member C
ANP32D	acidic (leucine-rich) nuclear phosphoprotein 32 family, member D
ANP32E	acidic (leucine-rich) nuclear phosphoprotein 32 family, member E
ANPEP	alanyl (membrane) aminopeptidase
ANTXR1	anthrax toxin receptor 1
ANTXR2	anthrax toxin receptor 2
ANTXRL	anthrax toxin receptor-like
ANTXRLP1	anthrax toxin receptor-like pseudogene 1
ANXA1	annexin A1
ANXA10	annexin A10
ANXA11	annexin A11
ANXA13	annexin A13
ANXA2	annexin A2
ANXA2P1	annexin A2 pseudogene 1
ANXA2P2	annexin A2 pseudogene 2
ANXA2P3	annexin A2 pseudogene 3
ANXA2R	annexin A2 receptor
ANXA3	annexin A3
ANXA4	annexin A4
ANXA5	annexin A5
ANXA6	annexin A6
ANXA7	annexin A7
ANXA8	annexin A8
ANXA8L1	annexin A8-like 1
ANXA8L2	annexin A8-like 2
ANXA9	annexin A9
AOAH	acyloxyacyl hydrolase (neutrophil)
AOAH-IT1	AOAH intronic transcript 1 (non-protein coding)
AOC1	amine oxidase, copper containing 1
AOC2	amine oxidase, copper containing 2 (retina-specific)
AOC3	amine oxidase, copper containing 3
AOC4P	amine oxidase, copper containing 4, pseudogene
AOX1	aldehyde oxidase 1
AOX2P	aldehyde oxidase 2 pseudogene
AP1AR	adaptor-related protein complex 1 associated regulatory protein
AP1B1	adaptor-related protein complex 1, beta 1 subunit
AP1B1P1	adaptor-related protein complex 1, beta 1 subunit pseudogene 1
AP1G1	adaptor-related protein complex 1, gamma 1 subunit
AP1G2	adaptor-related protein complex 1, gamma 2 subunit
AP1M1	adaptor-related protein complex 1, mu 1 subunit
AP1M2	adaptor-related protein complex 1, mu 2 subunit
AP1S1	adaptor-related protein complex 1, sigma 1 subunit
AP1S2	adaptor-related protein complex 1, sigma 2 subunit
AP1S3	adaptor-related protein complex 1, sigma 3 subunit
AP2A1	adaptor-related protein complex 2, alpha 1 subunit
AP2A2	adaptor-related protein complex 2, alpha 2 subunit
AP2B1	adaptor-related protein complex 2, beta 1 subunit
AP2M1	adaptor-related protein complex 2, mu 1 subunit
AP2S1	adaptor-related protein complex 2, sigma 1 subunit
AP3B1	adaptor-related protein complex 3, beta 1 subunit
AP3B2	adaptor-related protein complex 3, beta 2 subunit
AP3D1	adaptor-related protein complex 3, delta 1 subunit
AP3M1	adaptor-related protein complex 3, mu 1 subunit
AP3M2	adaptor-related protein complex 3, mu 2 subunit
AP3S1	adaptor-related protein complex 3, sigma 1 subunit
AP3S2	adaptor-related protein complex 3, sigma 2 subunit
AP4B1	adaptor-related protein complex 4, beta 1 subunit
AP4B1-AS1	AP4B1 antisense RNA 1
AP4E1	adaptor-related protein complex 4, epsilon 1 subunit
AP4M1	adaptor-related protein complex 4, mu 1 subunit
AP4S1	adaptor-related protein complex 4, sigma 1 subunit
AP5B1	adaptor-related protein complex 5, beta 1 subunit
AP5M1	adaptor-related protein complex 5, mu 1 subunit
AP5S1	adaptor-related protein complex 5, sigma 1 subunit
AP5Z1	adaptor-related protein complex 5, zeta 1 subunit
APAF1	apoptotic peptidase activating factor 1
APBA1	amyloid beta (A4) precursor protein-binding, family A, member 1
APBA2	amyloid beta (A4) precursor protein-binding, family A, member 2
APBA3	amyloid beta (A4) precursor protein-binding, family A, member 3
APBB1	amyloid beta (A4) precursor protein-binding, family B, member 1 (Fe65)
APBB1IP	amyloid beta (A4) precursor protein-binding, family B, member 1 interacting protein
APBB2	amyloid beta (A4) precursor protein-binding, family B, member 2
APBB3	amyloid beta (A4) precursor protein-binding, family B, member 3
APC	adenomatous polyposis coli
APC2	adenomatosis polyposis coli 2
APCDD1	adenomatosis polyposis coli down-regulated 1
APCDD1L	adenomatosis polyposis coli down-regulated 1-like
APCDD1L-AS1	APCDD1L antisense RNA 1 (head to head)
APCS	amyloid P component, serum
APEH	acylaminoacyl-peptide hydrolase
APEX1	APEX nuclease (multifunctional DNA repair enzyme) 1
APEX2	APEX nuclease (apurinic/apyrimidinic endonuclease) 2
APH1A	APH1A gamma secretase subunit
APH1B	APH1B gamma secretase subunit
API5	apoptosis inhibitor 5
APIP	APAF1 interacting protein
APITD1	apoptosis-inducing, TAF9-like domain 1
APITD1-CORT	APITD1-CORT readthrough
APLF	aprataxin and PNKP like factor
APLN	apelin
APLNR	apelin receptor
APLP1	amyloid beta (A4) precursor-like protein 1
APLP2	amyloid beta (A4) precursor-like protein 2
APMAP	adipocyte plasma membrane associated protein
APOA1	apolipoprotein A-I
APOA1BP	apolipoprotein A-I binding protein
APOA2	apolipoprotein A-II
APOA4	apolipoprotein A-IV
APOA5	apolipoprotein A-V
APOB	apolipoprotein B
APOBEC1	apolipoprotein B mRNA editing enzyme, catalytic polypeptide 1
APOBEC2	apolipoprotein B mRNA editing enzyme, catalytic polypeptide-like 2
APOBEC3A	apolipoprotein B mRNA editing enzyme, catalytic polypeptide-like 3A
APOBEC3A_B	APOBEC3A and APOBEC3B deletion hybrid
APOBEC3B	apolipoprotein B mRNA editing enzyme, catalytic polypeptide-like 3B
APOBEC3B-AS1	APOBEC3B antisense RNA 1
APOBEC3C	apolipoprotein B mRNA editing enzyme, catalytic polypeptide-like 3C
APOBEC3D	apolipoprotein B mRNA editing enzyme, catalytic polypeptide-like 3D
APOBEC3F	apolipoprotein B mRNA editing enzyme, catalytic polypeptide-like 3F
APOBEC3G	apolipoprotein B mRNA editing enzyme, catalytic polypeptide-like 3G
APOBEC3H	apolipoprotein B mRNA editing enzyme, catalytic polypeptide-like 3H
APOBEC4	apolipoprotein B mRNA editing enzyme, catalytic polypeptide-like 4 (putative)
APOBR	apolipoprotein B receptor
APOC1	apolipoprotein C-I
APOC1P1	apolipoprotein C-I pseudogene 1
APOC2	apolipoprotein C-II
APOC3	apolipoprotein C-III
APOC4	apolipoprotein C-IV
APOC4-APOC2	APOC4-APOC2 readthrough (NMD candidate)
APOD	apolipoprotein D
APOE	apolipoprotein E
APOF	apolipoprotein F
APOH	apolipoprotein H (beta-2-glycoprotein I)
APOL1	apolipoprotein L, 1
APOL2	apolipoprotein L, 2
APOL3	apolipoprotein L, 3
APOL4	apolipoprotein L, 4
APOL5	apolipoprotein L, 5
APOL6	apolipoprotein L, 6
APOLD1	apolipoprotein L domain containing 1
APOM	apolipoprotein M
APOO	apolipoprotein O
APOOL	apolipoprotein O-like
APOOP5	apolipoprotein O pseudogene 5
APOPT1	apoptogenic 1, mitochondrial
APP	amyloid beta (A4) precursor protein
APPBP2	amyloid beta precursor protein (cytoplasmic tail) binding protein 2
APPL1	adaptor protein, phosphotyrosine interaction, PH domain and leucine zipper containing 1
APPL2	adaptor protein, phosphotyrosine interaction, PH domain and leucine zipper containing 2
APRT	adenine phosphoribosyltransferase
APTX	aprataxin
AQP1	aquaporin 1 (Colton blood group)
AQP10	aquaporin 10
AQP11	aquaporin 11
AQP12A	aquaporin 12A
AQP12B	aquaporin 12B
AQP2	aquaporin 2 (collecting duct)
AQP3	aquaporin 3 (Gill blood group)
AQP4	aquaporin 4
AQP4-AS1	AQP4 antisense RNA 1
AQP5	aquaporin 5
AQP6	aquaporin 6, kidney specific
AQP7	aquaporin 7
AQP7P1	aquaporin 7 pseudogene 1
AQP7P3	aquaporin 7 pseudogene 3
AQP8	aquaporin 8
AQP9	aquaporin 9
AQR	aquarius intron-binding spliceosomal factor
AR	androgen receptor
ARAF	v-raf murine sarcoma 3611 viral oncogene homolog
ARAP1	ArfGAP with RhoGAP domain, ankyrin repeat and PH domain 1
ARAP2	ArfGAP with RhoGAP domain, ankyrin repeat and PH domain 2
ARAP3	ArfGAP with RhoGAP domain, ankyrin repeat and PH domain 3
ARC	activity-regulated cytoskeleton-associated protein
ARCN1	archain 1
AREG	amphiregulin
AREL1	apoptosis resistant E3 ubiquitin protein ligase 1
ARF1	ADP-ribosylation factor 1
ARF3	ADP-ribosylation factor 3
ARF4	ADP-ribosylation factor 4
ARF5	ADP-ribosylation factor 5
ARF6	ADP-ribosylation factor 6
ARFGAP1	ADP-ribosylation factor GTPase activating protein 1
ARFGAP2	ADP-ribosylation factor GTPase activating protein 2
ARFGAP3	ADP-ribosylation factor GTPase activating protein 3
ARFGEF1	ADP-ribosylation factor guanine nucleotide-exchange factor 1 (brefeldin A-inhibited)
ARFGEF2	ADP-ribosylation factor guanine nucleotide-exchange factor 2 (brefeldin A-inhibited)
ARFIP1	ADP-ribosylation factor interacting protein 1
ARFIP2	ADP-ribosylation factor interacting protein 2
ARFRP1	ADP-ribosylation factor related protein 1
ARG1	arginase 1
ARG2	arginase 2
ARGFX	arginine-fifty homeobox
ARGFXP2	arginine-fifty homeobox pseudogene 2
ARGLU1	arginine and glutamate rich 1
ARHGAP1	Rho GTPase activating protein 1
ARHGAP10	Rho GTPase activating protein 10
ARHGAP11A	Rho GTPase activating protein 11A
ARHGAP11B	Rho GTPase activating protein 11B
ARHGAP12	Rho GTPase activating protein 12
ARHGAP15	Rho GTPase activating protein 15
ARHGAP17	Rho GTPase activating protein 17
ARHGAP18	Rho GTPase activating protein 18
ARHGAP19	Rho GTPase activating protein 19
ARHGAP19-SLIT1	ARHGAP19-SLIT1 readthrough (NMD candidate)
ARHGAP20	Rho GTPase activating protein 20
ARHGAP21	Rho GTPase activating protein 21
ARHGAP22	Rho GTPase activating protein 22
ARHGAP23	Rho GTPase activating protein 23
ARHGAP24	Rho GTPase activating protein 24
ARHGAP25	Rho GTPase activating protein 25
ARHGAP26	Rho GTPase activating protein 26
ARHGAP26-AS1	ARHGAP26 antisense RNA 1
ARHGAP27	Rho GTPase activating protein 27
ARHGAP28	Rho GTPase activating protein 28
ARHGAP29	Rho GTPase activating protein 29
ARHGAP30	Rho GTPase activating protein 30
ARHGAP31	Rho GTPase activating protein 31
ARHGAP32	Rho GTPase activating protein 32
ARHGAP33	Rho GTPase activating protein 33
ARHGAP35	Rho GTPase activating protein 35
ARHGAP36	Rho GTPase activating protein 36
ARHGAP39	Rho GTPase activating protein 39
ARHGAP4	Rho GTPase activating protein 4
ARHGAP40	Rho GTPase activating protein 40
ARHGAP42	Rho GTPase activating protein 42
ARHGAP44	Rho GTPase activating protein 44
ARHGAP5	Rho GTPase activating protein 5
ARHGAP5-AS1	ARHGAP5 antisense RNA 1 (head to head)
ARHGAP6	Rho GTPase activating protein 6
ARHGAP8	Rho GTPase activating protein 8
ARHGAP9	Rho GTPase activating protein 9
ARHGDIA	Rho GDP dissociation inhibitor (GDI) alpha
ARHGDIB	Rho GDP dissociation inhibitor (GDI) beta
ARHGDIG	Rho GDP dissociation inhibitor (GDI) gamma
ARHGEF1	Rho guanine nucleotide exchange factor (GEF) 1
ARHGEF10	Rho guanine nucleotide exchange factor (GEF) 10
ARHGEF10L	Rho guanine nucleotide exchange factor (GEF) 10-like
ARHGEF11	Rho guanine nucleotide exchange factor (GEF) 11
ARHGEF12	Rho guanine nucleotide exchange factor (GEF) 12
ARHGEF15	Rho guanine nucleotide exchange factor (GEF) 15
ARHGEF16	Rho guanine nucleotide exchange factor (GEF) 16
ARHGEF17	Rho guanine nucleotide exchange factor (GEF) 17
ARHGEF18	Rho/Rac guanine nucleotide exchange factor (GEF) 18
ARHGEF19	Rho guanine nucleotide exchange factor (GEF) 19
ARHGEF2	Rho/Rac guanine nucleotide exchange factor (GEF) 2
ARHGEF25	Rho guanine nucleotide exchange factor (GEF) 25
ARHGEF26	Rho guanine nucleotide exchange factor (GEF) 26
ARHGEF26-AS1	ARHGEF26 antisense RNA 1
ARHGEF28	Rho guanine nucleotide exchange factor (GEF) 28
ARHGEF3	Rho guanine nucleotide exchange factor (GEF) 3
ARHGEF3-AS1	ARHGEF3 antisense RNA 1
ARHGEF33	Rho guanine nucleotide exchange factor (GEF) 33
ARHGEF34P	Rho guanine nucleotide exchange factor (GEF) 34, pseudogene
ARHGEF35	Rho guanine nucleotide exchange factor (GEF) 35
ARHGEF37	Rho guanine nucleotide exchange factor (GEF) 37
ARHGEF38	Rho guanine nucleotide exchange factor (GEF) 38
ARHGEF38-IT1	ARHGEF38 intronic transcript 1 (non-protein coding)
ARHGEF39	Rho guanine nucleotide exchange factor (GEF) 39
ARHGEF4	Rho guanine nucleotide exchange factor (GEF) 4
ARHGEF40	Rho guanine nucleotide exchange factor (GEF) 40
ARHGEF5	Rho guanine nucleotide exchange factor (GEF) 5
ARHGEF6	Rac/Cdc42 guanine nucleotide exchange factor (GEF) 6
ARHGEF7	Rho guanine nucleotide exchange factor (GEF) 7
ARHGEF9	Cdc42 guanine nucleotide exchange factor (GEF) 9
ARID1A	AT rich interactive domain 1A (SWI-like)
ARID1B	AT rich interactive domain 1B (SWI1-like)
ARID2	AT rich interactive domain 2 (ARID, RFX-like)
ARID3A	AT rich interactive domain 3A (BRIGHT-like)
ARID3B	AT rich interactive domain 3B (BRIGHT-like)
ARID3C	AT rich interactive domain 3C (BRIGHT-like)
ARID4A	AT rich interactive domain 4A (RBP1-like)
ARID4B	AT rich interactive domain 4B (RBP1-like)
ARID5A	AT rich interactive domain 5A (MRF1-like)
ARID5B	AT rich interactive domain 5B (MRF1-like)
ARIH1	ariadne RBR E3 ubiquitin protein ligase 1
ARIH2	ariadne RBR E3 ubiquitin protein ligase 2
ARIH2OS	ariadne homolog 2 opposite strand
ARL1	ADP-ribosylation factor-like 1
ARL10	ADP-ribosylation factor-like 10
ARL11	ADP-ribosylation factor-like 11
ARL13A	ADP-ribosylation factor-like 13A
ARL13B	ADP-ribosylation factor-like 13B
ARL14	ADP-ribosylation factor-like 14
ARL14EP	ADP-ribosylation factor-like 14 effector protein
ARL14EPL	ADP-ribosylation factor-like 14 effector protein-like
ARL15	ADP-ribosylation factor-like 15
ARL16	ADP-ribosylation factor-like 16
ARL17A	ADP-ribosylation factor-like 17A
ARL17B	ADP-ribosylation factor-like 17B
ARL2	ADP-ribosylation factor-like 2
ARL2-SNX15	ARL2-SNX15 readthrough (NMD candidate)
ARL2BP	ADP-ribosylation factor-like 2 binding protein
ARL3	ADP-ribosylation factor-like 3
ARL4A	ADP-ribosylation factor-like 4A
ARL4C	ADP-ribosylation factor-like 4C
ARL4D	ADP-ribosylation factor-like 4D
ARL5A	ADP-ribosylation factor-like 5A
ARL5B	ADP-ribosylation factor-like 5B
ARL5C	ADP-ribosylation factor-like 5C
ARL6	ADP-ribosylation factor-like 6
ARL6IP1	ADP-ribosylation factor-like 6 interacting protein 1
ARL6IP4	ADP-ribosylation-like factor 6 interacting protein 4
ARL6IP5	ADP-ribosylation-like factor 6 interacting protein 5
ARL6IP6	ADP-ribosylation-like factor 6 interacting protein 6
ARL8A	ADP-ribosylation factor-like 8A
ARL8B	ADP-ribosylation factor-like 8B
ARL9	ADP-ribosylation factor-like 9
ARMC1	armadillo repeat containing 1
ARMC10	armadillo repeat containing 10
ARMC12	armadillo repeat containing 12
ARMC2	armadillo repeat containing 2
ARMC2-AS1	ARMC2 antisense RNA 1
ARMC3	armadillo repeat containing 3
ARMC4	armadillo repeat containing 4
ARMC5	armadillo repeat containing 5
ARMC6	armadillo repeat containing 6
ARMC7	armadillo repeat containing 7
ARMC8	armadillo repeat containing 8
ARMC9	armadillo repeat containing 9
ARMCX1	armadillo repeat containing, X-linked 1
ARMCX2	armadillo repeat containing, X-linked 2
ARMCX3	armadillo repeat containing, X-linked 3
ARMCX4	armadillo repeat containing, X-linked 4
ARMCX5	armadillo repeat containing, X-linked 5
ARMCX5-GPRASP2	ARMCX5-GPRASP2 readthrough
ARMCX6	armadillo repeat containing, X-linked 6
ARMS2	age-related maculopathy susceptibility 2
ARNT	aryl hydrocarbon receptor nuclear translocator
ARNT2	aryl-hydrocarbon receptor nuclear translocator 2
ARNTL	aryl hydrocarbon receptor nuclear translocator-like
ARNTL2	aryl hydrocarbon receptor nuclear translocator-like 2
ARPC1A	actin related protein 2/3 complex, subunit 1A, 41kDa
ARPC1B	actin related protein 2/3 complex, subunit 1B, 41kDa
ARPC2	actin related protein 2/3 complex, subunit 2, 34kDa
ARPC3	actin related protein 2/3 complex, subunit 3, 21kDa
ARPC4	actin related protein 2/3 complex, subunit 4, 20kDa
ARPC4-TTLL3	ARPC4-TTLL3 readthrough
ARPC5	actin related protein 2/3 complex, subunit 5, 16kDa
ARPC5L	actin related protein 2/3 complex, subunit 5-like
ARPP19	cAMP-regulated phosphoprotein, 19kDa
ARPP21	cAMP-regulated phosphoprotein, 21kDa
ARR3	arrestin 3, retinal (X-arrestin)
ARRB1	arrestin, beta 1
ARRB2	arrestin, beta 2
ARRDC1	arrestin domain containing 1
ARRDC2	arrestin domain containing 2
ARRDC3	arrestin domain containing 3
ARRDC3-AS1	ARRDC3 antisense RNA 1
ARRDC4	arrestin domain containing 4
ARRDC5	arrestin domain containing 5
ARSA	arylsulfatase A
ARSB	arylsulfatase B
ARSD	arylsulfatase D
ARSE	arylsulfatase E (chondrodysplasia punctata 1)
ARSF	arylsulfatase F
ARSG	arylsulfatase G
ARSH	arylsulfatase family, member H
ARSI	arylsulfatase family, member I
ARSJ	arylsulfatase family, member J
ARSK	arylsulfatase family, member K
ART1	ADP-ribosyltransferase 1
ART3	ADP-ribosyltransferase 3
ART4	ADP-ribosyltransferase 4 (Dombrock blood group)
ART5	ADP-ribosyltransferase 5
ARTN	artemin
ARV1	ARV1 homolog (S. cerevisiae)
ARVCF	armadillo repeat gene deleted in velocardiofacial syndrome
ARX	aristaless related homeobox
AS3MT	arsenic (+3 oxidation state) methyltransferase
ASAH1	N-acylsphingosine amidohydrolase (acid ceramidase) 1
ASAH2	N-acylsphingosine amidohydrolase (non-lysosomal ceramidase) 2
ASAH2B	N-acylsphingosine amidohydrolase (non-lysosomal ceramidase) 2B
ASAP1	ArfGAP with SH3 domain, ankyrin repeat and PH domain 1
ASAP1-IT1	ASAP1 intronic transcript 1 (non-protein coding)
ASAP1-IT2	ASAP1 intronic transcript 2 (non-protein coding)
ASAP2	ArfGAP with SH3 domain, ankyrin repeat and PH domain 2
ASAP3	ArfGAP with SH3 domain, ankyrin repeat and PH domain 3
ASB1	ankyrin repeat and SOCS box containing 1
ASB10	ankyrin repeat and SOCS box containing 10
ASB11	ankyrin repeat and SOCS box containing 11, E3 ubiquitin protein ligase
ASB12	ankyrin repeat and SOCS box containing 12
ASB13	ankyrin repeat and SOCS box containing 13
ASB14	ankyrin repeat and SOCS box containing 14
ASB15	ankyrin repeat and SOCS box containing 15
ASB16	ankyrin repeat and SOCS box containing 16
ASB16-AS1	ASB16 antisense RNA 1
ASB17	ankyrin repeat and SOCS box containing 17
ASB18	ankyrin repeat and SOCS box containing 18
ASB2	ankyrin repeat and SOCS box containing 2
ASB3	ankyrin repeat and SOCS box containing 3
ASB4	ankyrin repeat and SOCS box containing 4
ASB5	ankyrin repeat and SOCS box containing 5
ASB6	ankyrin repeat and SOCS box containing 6
ASB7	ankyrin repeat and SOCS box containing 7
ASB8	ankyrin repeat and SOCS box containing 8
ASB9	ankyrin repeat and SOCS box containing 9
ASB9P1	ankyrin repeat and SOCS box containing 9 pseudogene 1
ASCC1	activating signal cointegrator 1 complex subunit 1
ASCC2	activating signal cointegrator 1 complex subunit 2
ASCC3	activating signal cointegrator 1 complex subunit 3
ASCL1	achaete-scute family bHLH transcription factor 1
ASCL2	achaete-scute family bHLH transcription factor 2
ASCL3	achaete-scute family bHLH transcription factor 3
ASCL4	achaete-scute family bHLH transcription factor 4
ASCL5	achaete-scute family bHLH transcription factor 5
ASF1A	anti-silencing function 1A histone chaperone
ASF1B	anti-silencing function 1B histone chaperone
ASGR1	asialoglycoprotein receptor 1
ASGR2	asialoglycoprotein receptor 2
ASH1L	ash1 (absent, small, or homeotic)-like (Drosophila)
ASH1L-AS1	ASH1L antisense RNA 1
ASH2L	ash2 (absent, small, or homeotic)-like (Drosophila)
ASIC1	acid-sensing (proton-gated) ion channel 1
ASIC2	acid-sensing (proton-gated) ion channel 2
ASIC3	acid-sensing (proton-gated) ion channel 3
ASIC4	acid-sensing (proton-gated) ion channel family member 4
ASIC5	acid-sensing (proton-gated) ion channel family member 5
ASIP	agouti signaling protein
ASL	argininosuccinate lyase
ASMT	acetylserotonin O-methyltransferase
ASMTL	acetylserotonin O-methyltransferase-like
ASMTL-AS1	ASMTL antisense RNA 1
ASNA1	arsA arsenite transporter, ATP-binding, homolog 1 (bacterial)
ASNS	asparagine synthetase (glutamine-hydrolyzing)
ASNSD1	asparagine synthetase domain containing 1
ASPA	aspartoacylase
ASPDH	aspartate dehydrogenase domain containing
ASPG	asparaginase
ASPH	aspartate beta-hydroxylase
ASPHD1	aspartate beta-hydroxylase domain containing 1
ASPHD2	aspartate beta-hydroxylase domain containing 2
ASPM	asp (abnormal spindle) homolog, microcephaly associated (Drosophila)
ASPN	asporin
ASPRV1	aspartic peptidase, retroviral-like 1
ASPSCR1	alveolar soft part sarcoma chromosome region, candidate 1
ASRGL1	asparaginase like 1
ASS1	argininosuccinate synthase 1
ASTE1	asteroid homolog 1 (Drosophila)
ASTL	astacin-like metallo-endopeptidase (M12 family)
ASTN1	astrotactin 1
ASTN2	astrotactin 2
ASUN	asunder spermatogenesis regulator
ASXL1	additional sex combs like 1 (Drosophila)
ASXL2	additional sex combs like 2 (Drosophila)
ASXL3	additional sex combs like 3 (Drosophila)
ASZ1	ankyrin repeat, SAM and basic leucine zipper domain containing 1
ATAD1	ATPase family, AAA domain containing 1
ATAD2	ATPase family, AAA domain containing 2
ATAD2B	ATPase family, AAA domain containing 2B
ATAD3A	ATPase family, AAA domain containing 3A
ATAD3B	ATPase family, AAA domain containing 3B
ATAD3C	ATPase family, AAA domain containing 3C
ATAD5	ATPase family, AAA domain containing 5
ATAT1	alpha tubulin acetyltransferase 1
ATCAY	ataxia, cerebellar, Cayman type
ATE1	arginyltransferase 1
ATF1	activating transcription factor 1
ATF2	activating transcription factor 2
ATF3	activating transcription factor 3
ATF4	activating transcription factor 4
ATF5	activating transcription factor 5
ATF6	activating transcription factor 6
ATF6B	activating transcription factor 6 beta
ATF7	activating transcription factor 7
ATF7IP	activating transcription factor 7 interacting protein
ATF7IP2	activating transcription factor 7 interacting protein 2
ATG10	autophagy related 10
ATG12	autophagy related 12
ATG13	autophagy related 13
ATG14	autophagy related 14
ATG16L1	autophagy related 16-like 1 (S. cerevisiae)
ATG16L2	autophagy related 16-like 2 (S. cerevisiae)
ATG2A	autophagy related 2A
ATG2B	autophagy related 2B
ATG3	autophagy related 3
ATG4A	autophagy related 4A, cysteine peptidase
ATG4B	autophagy related 4B, cysteine peptidase
ATG4C	autophagy related 4C, cysteine peptidase
ATG4D	autophagy related 4D, cysteine peptidase
ATG5	autophagy related 5
ATG7	autophagy related 7
ATG9A	autophagy related 9A
ATG9B	autophagy related 9B
ATHL1	ATH1, acid trehalase-like 1 (yeast)
ATIC	5-aminoimidazole-4-carboxamide ribonucleotide formyltransferase/IMP cyclohydrolase
ATL1	atlastin GTPase 1
ATL2	atlastin GTPase 2
ATL3	atlastin GTPase 3
ATM	ataxia telangiectasia mutated
ATMIN	ATM interactor
ATN1	atrophin 1
ATOH1	atonal homolog 1 (Drosophila)
ATOH7	atonal homolog 7 (Drosophila)
ATOH8	atonal homolog 8 (Drosophila)
ATOX1	antioxidant 1 copper chaperone
ATP10A	ATPase, class V, type 10A
ATP10B	ATPase, class V, type 10B
ATP10D	ATPase, class V, type 10D
ATP11A	ATPase, class VI, type 11A
ATP11B	ATPase, class VI, type 11B
ATP11C	ATPase, class VI, type 11C
ATP12A	ATPase, H+/K+ transporting, nongastric, alpha polypeptide
ATP13A1	ATPase type 13A1
ATP13A2	ATPase type 13A2
ATP13A3	ATPase type 13A3
ATP13A4	ATPase type 13A4
ATP13A5	ATPase type 13A5
ATP1A1	ATPase, Na+/K+ transporting, alpha 1 polypeptide
ATP1A1OS	ATP1A1 opposite strand
ATP1A2	ATPase, Na+/K+ transporting, alpha 2 polypeptide
ATP1A3	ATPase, Na+/K+ transporting, alpha 3 polypeptide
ATP1A4	ATPase, Na+/K+ transporting, alpha 4 polypeptide
ATP1B1	ATPase, Na+/K+ transporting, beta 1 polypeptide
ATP1B2	ATPase, Na+/K+ transporting, beta 2 polypeptide
ATP1B3	ATPase, Na+/K+ transporting, beta 3 polypeptide
ATP1B4	ATPase, Na+/K+ transporting, beta 4 polypeptide
ATP2A1	ATPase, Ca++ transporting, cardiac muscle, fast twitch 1
ATP2A2	ATPase, Ca++ transporting, cardiac muscle, slow twitch 2
ATP2A3	ATPase, Ca++ transporting, ubiquitous
ATP2B1	ATPase, Ca++ transporting, plasma membrane 1
ATP2B2	ATPase, Ca++ transporting, plasma membrane 2
ATP2B3	ATPase, Ca++ transporting, plasma membrane 3
ATP2B4	ATPase, Ca++ transporting, plasma membrane 4
ATP2C1	ATPase, Ca++ transporting, type 2C, member 1
ATP2C2	ATPase, Ca++ transporting, type 2C, member 2
ATP4A	ATPase, H+/K+ exchanging, alpha polypeptide
ATP4B	ATPase, H+/K+ exchanging, beta polypeptide
ATP5A1	ATP synthase, H+ transporting, mitochondrial F1 complex, alpha subunit 1, cardiac muscle
ATP5B	ATP synthase, H+ transporting, mitochondrial F1 complex, beta polypeptide
ATP5C1	ATP synthase, H+ transporting, mitochondrial F1 complex, gamma polypeptide 1
ATP5D	ATP synthase, H+ transporting, mitochondrial F1 complex, delta subunit
ATP5E	ATP synthase, H+ transporting, mitochondrial F1 complex, epsilon subunit
ATP5EP2	ATP synthase, H+ transporting, mitochondrial F1 complex, epsilon subunit pseudogene 2
ATP5F1	ATP synthase, H+ transporting, mitochondrial Fo complex, subunit B1
ATP5G1	ATP synthase, H+ transporting, mitochondrial Fo complex, subunit C1 (subunit 9)
ATP5G2	ATP synthase, H+ transporting, mitochondrial Fo complex, subunit C2 (subunit 9)
ATP5G3	ATP synthase, H+ transporting, mitochondrial Fo complex, subunit C3 (subunit 9)
ATP5H	ATP synthase, H+ transporting, mitochondrial Fo complex, subunit d
ATP5I	ATP synthase, H+ transporting, mitochondrial Fo complex, subunit E
ATP5J	ATP synthase, H+ transporting, mitochondrial Fo complex, subunit F6
ATP5J2	ATP synthase, H+ transporting, mitochondrial Fo complex, subunit F2
ATP5J2-PTCD1	ATP5J2-PTCD1 readthrough
ATP5L	ATP synthase, H+ transporting, mitochondrial Fo complex, subunit G
ATP5L2	ATP synthase, H+ transporting, mitochondrial Fo complex, subunit G2
ATP5O	ATP synthase, H+ transporting, mitochondrial F1 complex, O subunit
ATP5S	ATP synthase, H+ transporting, mitochondrial Fo complex, subunit s (factor B)
ATP5SL	ATP5S-like
ATP6AP1	ATPase, H+ transporting, lysosomal accessory protein 1
ATP6AP1L	ATPase, H+ transporting, lysosomal accessory protein 1-like
ATP6AP2	ATPase, H+ transporting, lysosomal accessory protein 2
ATP6V0A1	ATPase, H+ transporting, lysosomal V0 subunit a1
ATP6V0A2	ATPase, H+ transporting, lysosomal V0 subunit a2
ATP6V0A4	ATPase, H+ transporting, lysosomal V0 subunit a4
ATP6V0B	ATPase, H+ transporting, lysosomal 21kDa, V0 subunit b
ATP6V0C	ATPase, H+ transporting, lysosomal 16kDa, V0 subunit c
ATP6V0CP3	ATPase, H+ transporting, lysosomal 16kDa, V0 subunit c pseudogene 3
ATP6V0D1	ATPase, H+ transporting, lysosomal 38kDa, V0 subunit d1
ATP6V0D2	ATPase, H+ transporting, lysosomal 38kDa, V0 subunit d2
ATP6V0E1	ATPase, H+ transporting, lysosomal 9kDa, V0 subunit e1
ATP6V0E2	ATPase, H+ transporting V0 subunit e2
ATP6V0E2-AS1	ATP6V0E2 antisense RNA 1
ATP6V1A	ATPase, H+ transporting, lysosomal 70kDa, V1 subunit A
ATP6V1B1	ATPase, H+ transporting, lysosomal 56/58kDa, V1 subunit B1
ATP6V1B2	ATPase, H+ transporting, lysosomal 56/58kDa, V1 subunit B2
ATP6V1C1	ATPase, H+ transporting, lysosomal 42kDa, V1 subunit C1
ATP6V1C2	ATPase, H+ transporting, lysosomal 42kDa, V1 subunit C2
ATP6V1D	ATPase, H+ transporting, lysosomal 34kDa, V1 subunit D
ATP6V1E1	ATPase, H+ transporting, lysosomal 31kDa, V1 subunit E1
ATP6V1E2	ATPase, H+ transporting, lysosomal 31kDa, V1 subunit E2
ATP6V1F	ATPase, H+ transporting, lysosomal 14kDa, V1 subunit F
ATP6V1G1	ATPase, H+ transporting, lysosomal 13kDa, V1 subunit G1
ATP6V1G2	ATPase, H+ transporting, lysosomal 13kDa, V1 subunit G2
ATP6V1G2-DDX39B	ATP6V1G2-DDX39B readthrough (NMD candidate)
ATP6V1G3	ATPase, H+ transporting, lysosomal 13kDa, V1 subunit G3
ATP6V1H	ATPase, H+ transporting, lysosomal 50/57kDa, V1 subunit H
ATP7A	ATPase, Cu++ transporting, alpha polypeptide
ATP7B	ATPase, Cu++ transporting, beta polypeptide
ATP8A1	ATPase, aminophospholipid transporter (APLT), class I, type 8A, member 1
ATP8A2	ATPase, aminophospholipid transporter, class I, type 8A, member 2
ATP8B1	ATPase, aminophospholipid transporter, class I, type 8B, member 1
ATP8B2	ATPase, aminophospholipid transporter, class I, type 8B, member 2
ATP8B3	ATPase, aminophospholipid transporter, class I, type 8B, member 3
ATP8B4	ATPase, class I, type 8B, member 4
ATP8B5P	ATPase, class I, type 8B, member 5, pseudogene
ATP9A	ATPase, class II, type 9A
ATP9B	ATPase, class II, type 9B
ATPAF1	ATP synthase mitochondrial F1 complex assembly factor 1
ATPAF2	ATP synthase mitochondrial F1 complex assembly factor 2
ATPIF1	ATPase inhibitory factor 1
ATR	ataxia telangiectasia and Rad3 related
ATRAID	all-trans retinoic acid-induced differentiation factor
ATRIP	ATR interacting protein
ATRN	attractin
ATRNL1	attractin-like 1
ATRX	alpha thalassemia/mental retardation syndrome X-linked
ATXN1	ataxin 1
ATXN10	ataxin 10
ATXN1L	ataxin 1-like
ATXN2	ataxin 2
ATXN2L	ataxin 2-like
ATXN3	ataxin 3
ATXN3L	ataxin 3-like
ATXN7	ataxin 7
ATXN7L1	ataxin 7-like 1
ATXN7L2	ataxin 7-like 2
ATXN7L3	ataxin 7-like 3
ATXN7L3B	ataxin 7-like 3B
ATXN8OS	ATXN8 opposite strand (non-protein coding)
AUH	AU RNA binding protein/enoyl-CoA hydratase
AUNIP	aurora kinase A and ninein interacting protein
AUP1	ancient ubiquitous protein 1
AURKA	aurora kinase A
AURKAIP1	aurora kinase A interacting protein 1
AURKAPS1	aurora kinase A pseudogene 1
AURKB	aurora kinase B
AURKC	aurora kinase C
AUTS2	autism susceptibility candidate 2
AVEN	apoptosis, caspase activation inhibitor
AVIL	advillin
AVL9	AVL9 homolog (S. cerevisiase)
AVP	arginine vasopressin
AVPI1	arginine vasopressin-induced 1
AVPR1A	arginine vasopressin receptor 1A
AVPR1B	arginine vasopressin receptor 1B
AVPR2	arginine vasopressin receptor 2
AWAT1	acyl-CoA wax alcohol acyltransferase 1
AWAT2	acyl-CoA wax alcohol acyltransferase 2
AXDND1	axonemal dynein light chain domain containing 1
AXIN1	axin 1
AXIN2	axin 2
AXL	AXL receptor tyrosine kinase
AZGP1	alpha-2-glycoprotein 1, zinc-binding
AZGP1P1	alpha-2-glycoprotein 1, zinc-binding pseudogene 1
AZI2	5-azacytidine induced 2
AZIN1	antizyme inhibitor 1
AZU1	azurocidin 1
B2M	beta-2-microglobulin
B3GALNT1	beta-1,3-N-acetylgalactosaminyltransferase 1 (globoside blood group)
B3GALNT2	beta-1,3-N-acetylgalactosaminyltransferase 2
B3GALT1	UDP-Gal:betaGlcNAc beta 1,3-galactosyltransferase, polypeptide 1
B3GALT2	UDP-Gal:betaGlcNAc beta 1,3-galactosyltransferase, polypeptide 2
B3GALT4	UDP-Gal:betaGlcNAc beta 1,3-galactosyltransferase, polypeptide 4
B3GALT5	UDP-Gal:betaGlcNAc beta 1,3-galactosyltransferase, polypeptide 5
B3GALT6	UDP-Gal:betaGal beta 1,3-galactosyltransferase polypeptide 6
B3GALTL	beta 1,3-galactosyltransferase-like
B3GAT1	beta-1,3-glucuronyltransferase 1 (glucuronosyltransferase P)
B3GAT2	beta-1,3-glucuronyltransferase 2 (glucuronosyltransferase S)
B3GAT3	beta-1,3-glucuronyltransferase 3 (glucuronosyltransferase I)
B3GNT1	UDP-GlcNAc:betaGal beta-1,3-N-acetylglucosaminyltransferase 1
B3GNT2	UDP-GlcNAc:betaGal beta-1,3-N-acetylglucosaminyltransferase 2
B3GNT3	UDP-GlcNAc:betaGal beta-1,3-N-acetylglucosaminyltransferase 3
B3GNT4	UDP-GlcNAc:betaGal beta-1,3-N-acetylglucosaminyltransferase 4
B3GNT5	UDP-GlcNAc:betaGal beta-1,3-N-acetylglucosaminyltransferase 5
B3GNT6	UDP-GlcNAc:betaGal beta-1,3-N-acetylglucosaminyltransferase 6 (core 3 synthase)
B3GNT7	UDP-GlcNAc:betaGal beta-1,3-N-acetylglucosaminyltransferase 7
B3GNT8	UDP-GlcNAc:betaGal beta-1,3-N-acetylglucosaminyltransferase 8
B3GNT9	UDP-GlcNAc:betaGal beta-1,3-N-acetylglucosaminyltransferase 9
B3GNTL1	UDP-GlcNAc:betaGal beta-1,3-N-acetylglucosaminyltransferase-like 1
B4GALNT1	beta-1,4-N-acetyl-galactosaminyl transferase 1
B4GALNT2	beta-1,4-N-acetyl-galactosaminyl transferase 2
B4GALNT3	beta-1,4-N-acetyl-galactosaminyl transferase 3
B4GALNT4	beta-1,4-N-acetyl-galactosaminyl transferase 4
B4GALT1	UDP-Gal:betaGlcNAc beta 1,4- galactosyltransferase, polypeptide 1
B4GALT2	UDP-Gal:betaGlcNAc beta 1,4- galactosyltransferase, polypeptide 2
B4GALT3	UDP-Gal:betaGlcNAc beta 1,4- galactosyltransferase, polypeptide 3
B4GALT4	UDP-Gal:betaGlcNAc beta 1,4- galactosyltransferase, polypeptide 4
B4GALT5	UDP-Gal:betaGlcNAc beta 1,4- galactosyltransferase, polypeptide 5
B4GALT6	UDP-Gal:betaGlcNAc beta 1,4- galactosyltransferase, polypeptide 6
B4GALT7	xylosylprotein beta 1,4-galactosyltransferase, polypeptide 7
B9D1	B9 protein domain 1
B9D2	B9 protein domain 2
BAALC	brain and acute leukemia, cytoplasmic
BAAT	bile acid CoA: amino acid N-acyltransferase (glycine N-choloyltransferase)
BABAM1	BRISC and BRCA1 A complex member 1
BACE1	beta-site APP-cleaving enzyme 1
BACE1-AS	BACE1 antisense RNA
BACE2	beta-site APP-cleaving enzyme 2
BACH1	BTB and CNC homology 1, basic leucine zipper transcription factor 1
BACH2	BTB and CNC homology 1, basic leucine zipper transcription factor 2
BAD	BCL2-associated agonist of cell death
BAG1	BCL2-associated athanogene
BAG2	BCL2-associated athanogene 2
BAG3	BCL2-associated athanogene 3
BAG4	BCL2-associated athanogene 4
BAG5	BCL2-associated athanogene 5
BAG6	BCL2-associated athanogene 6
BAGE	B melanoma antigen
BAGE2	B melanoma antigen family, member 2
BAGE3	B melanoma antigen family, member 3
BAGE4	B melanoma antigen family, member 4
BAGE5	B melanoma antigen family, member 5
BAHCC1	BAH domain and coiled-coil containing 1
BAHD1	bromo adjacent homology domain containing 1
BAI1	brain-specific angiogenesis inhibitor 1
BAI2	brain-specific angiogenesis inhibitor 2
BAI3	brain-specific angiogenesis inhibitor 3
BAIAP2	BAI1-associated protein 2
BAIAP2-AS1	BAIAP2 antisense RNA 1 (head to head)
BAIAP2L1	BAI1-associated protein 2-like 1
BAIAP2L2	BAI1-associated protein 2-like 2
BAIAP3	BAI1-associated protein 3
BAK1	BCL2-antagonist/killer 1
BAMBI	BMP and activin membrane-bound inhibitor
BANCR	BRAF-activated non-protein coding RNA
BANF1	barrier to autointegration factor 1
BANF2	barrier to autointegration factor 2
BANK1	B-cell scaffold protein with ankyrin repeats 1
BANP	BTG3 associated nuclear protein
BAP1	BRCA1 associated protein-1 (ubiquitin carboxy-terminal hydrolase)
BARD1	BRCA1 associated RING domain 1
BARHL1	BarH-like homeobox 1
BARHL2	BarH-like homeobox 2
BARX1	BARX homeobox 1
BARX2	BARX homeobox 2
BASP1	brain abundant, membrane attached signal protein 1
BASP1P1	brain abundant, membrane attached signal protein 1 pseudogene 1
BATF	basic leucine zipper transcription factor, ATF-like
BATF2	basic leucine zipper transcription factor, ATF-like 2
BATF3	basic leucine zipper transcription factor, ATF-like 3
BAX	BCL2-associated X protein
BAZ1A	bromodomain adjacent to zinc finger domain, 1A
BAZ1B	bromodomain adjacent to zinc finger domain, 1B
BAZ2A	bromodomain adjacent to zinc finger domain, 2A
BAZ2B	bromodomain adjacent to zinc finger domain, 2B
BBC3	BCL2 binding component 3
BBIP1	BBSome interacting protein 1
BBOX1	butyrobetaine (gamma), 2-oxoglutarate dioxygenase (gamma-butyrobetaine hydroxylase) 1
BBS1	Bardet-Biedl syndrome 1
BBS10	Bardet-Biedl syndrome 10
BBS12	Bardet-Biedl syndrome 12
BBS2	Bardet-Biedl syndrome 2
BBS4	Bardet-Biedl syndrome 4
BBS5	Bardet-Biedl syndrome 5
BBS7	Bardet-Biedl syndrome 7
BBS9	Bardet-Biedl syndrome 9
BBX	bobby sox homolog (Drosophila)
BCAM	basal cell adhesion molecule (Lutheran blood group)
BCAN	brevican
BCAP29	B-cell receptor-associated protein 29
BCAP31	B-cell receptor-associated protein 31
BCAR1	breast cancer anti-estrogen resistance 1
BCAR3	breast cancer anti-estrogen resistance 3
BCAR4	breast cancer anti-estrogen resistance 4 (non-protein coding)
BCAS1	breast carcinoma amplified sequence 1
BCAS2	breast carcinoma amplified sequence 2
BCAS3	breast carcinoma amplified sequence 3
BCAS4	breast carcinoma amplified sequence 4
BCAT1	branched chain amino-acid transaminase 1, cytosolic
BCAT2	branched chain amino-acid transaminase 2, mitochondrial
BCCIP	BRCA2 and CDKN1A interacting protein
BCDIN3D	BCDIN3 domain containing
BCDIN3D-AS1	BCDIN3D antisense RNA 1
BCHE	butyrylcholinesterase
BCKDHA	branched chain keto acid dehydrogenase E1, alpha polypeptide
BCKDHB	branched chain keto acid dehydrogenase E1, beta polypeptide
BCKDK	branched chain ketoacid dehydrogenase kinase
BCL10	B-cell CLL/lymphoma 10
BCL11A	B-cell CLL/lymphoma 11A (zinc finger protein)
BCL11B	B-cell CLL/lymphoma 11B (zinc finger protein)
BCL2	B-cell CLL/lymphoma 2
BCL2A1	BCL2-related protein A1
BCL2L1	BCL2-like 1
BCL2L10	BCL2-like 10 (apoptosis facilitator)
BCL2L11	BCL2-like 11 (apoptosis facilitator)
BCL2L12	BCL2-like 12 (proline rich)
BCL2L13	BCL2-like 13 (apoptosis facilitator)
BCL2L14	BCL2-like 14 (apoptosis facilitator)
BCL2L15	BCL2-like 15
BCL2L2	BCL2-like 2
BCL2L2-PABPN1	BCL2L2-PABPN1 readthrough
BCL3	B-cell CLL/lymphoma 3
BCL6	B-cell CLL/lymphoma 6
BCL6B	B-cell CLL/lymphoma 6, member B
BCL7A	B-cell CLL/lymphoma 7A
BCL7B	B-cell CLL/lymphoma 7B
BCL7C	B-cell CLL/lymphoma 7C
BCL9	B-cell CLL/lymphoma 9
BCL9L	B-cell CLL/lymphoma 9-like
BCLAF1	BCL2-associated transcription factor 1
BCMO1	beta-carotene 15,15'-monooxygenase 1
BCO2	beta-carotene oxygenase 2
BCOR	BCL6 corepressor
BCORL1	BCL6 corepressor-like 1
BCORP1	BCL6 corepressor pseudogene 1
BCR	breakpoint cluster region
BCRP2	breakpoint cluster region pseudogene 2
BCRP3	breakpoint cluster region pseudogene 3
BCS1L	BC1 (ubiquinol-cytochrome c reductase) synthesis-like
BCYRN1	brain cytoplasmic RNA 1
BDH1	3-hydroxybutyrate dehydrogenase, type 1
BDH2	3-hydroxybutyrate dehydrogenase, type 2
BDKRB1	bradykinin receptor B1
BDKRB2	bradykinin receptor B2
BDNF	brain-derived neurotrophic factor
BDNF-AS	BDNF antisense RNA
BDP1	B double prime 1, subunit of RNA polymerase III transcription initiation factor IIIB
BEAN1	brain expressed, associated with NEDD4, 1
BECN1	beclin 1, autophagy related
BEGAIN	brain-enriched guanylate kinase-associated
BEND2	BEN domain containing 2
BEND3	BEN domain containing 3
BEND3P3	BEN domain containing 3 pseudogene 3
BEND4	BEN domain containing 4
BEND5	BEN domain containing 5
BEND6	BEN domain containing 6
BEND7	BEN domain containing 7
BEST1	bestrophin 1
BEST2	bestrophin 2
BEST3	bestrophin 3
BEST4	bestrophin 4
BET1	Bet1 golgi vesicular membrane trafficking protein
BET1L	Bet1 golgi vesicular membrane trafficking protein-like
BEX1	brain expressed, X-linked 1
BEX2	brain expressed X-linked 2
BEX4	brain expressed, X-linked 4
BEX5	brain expressed, X-linked 5
BFAR	bifunctional apoptosis regulator
BFSP1	beaded filament structural protein 1, filensin
BFSP2	beaded filament structural protein 2, phakinin
BGLAP	bone gamma-carboxyglutamate (gla) protein
BGN	biglycan
BHLHA15	basic helix-loop-helix family, member a15
BHLHA9	basic helix-loop-helix family, member a9
BHLHB9	basic helix-loop-helix domain containing, class B, 9
BHLHE22	basic helix-loop-helix family, member e22
BHLHE23	basic helix-loop-helix family, member e23
BHLHE40	basic helix-loop-helix family, member e40
BHLHE40-AS1	BHLHE40 antisense RNA 1
BHLHE41	basic helix-loop-helix family, member e41
BHMT	betaine--homocysteine S-methyltransferase
BHMT2	betaine--homocysteine S-methyltransferase 2
BICC1	BicC family RNA binding protein 1
BICD1	bicaudal D homolog 1 (Drosophila)
BICD2	bicaudal D homolog 2 (Drosophila)
BID	BH3 interacting domain death agonist
BIK	BCL2-interacting killer (apoptosis-inducing)
BIN1	bridging integrator 1
BIN2	bridging integrator 2
BIN3	bridging integrator 3
BIN3-IT1	BIN3 intronic transcript 1 (non-protein coding)
BIRC2	baculoviral IAP repeat containing 2
BIRC3	baculoviral IAP repeat containing 3
BIRC5	baculoviral IAP repeat containing 5
BIRC6	baculoviral IAP repeat containing 6
BIRC7	baculoviral IAP repeat containing 7
BIRC8	baculoviral IAP repeat containing 8
BIVM	basic, immunoglobulin-like variable motif containing
BIVM-ERCC5	BIVM-ERCC5 readthrough
BLACAT1	bladder cancer associated transcript 1 (non-protein coding)
BLACE	B-cell acute lymphoblastic leukemia expressed
BLCAP	bladder cancer associated protein
BLID	BH3-like motif containing, cell death inducer
BLK	B lymphoid tyrosine kinase
BLM	Bloom syndrome, RecQ helicase-like
BLMH	bleomycin hydrolase
BLNK	B-cell linker
BLOC1S1	biogenesis of lysosomal organelles complex-1, subunit 1
BLOC1S2	biogenesis of lysosomal organelles complex-1, subunit 2
BLOC1S3	biogenesis of lysosomal organelles complex-1, subunit 3
BLOC1S4	biogenesis of lysosomal organelles complex-1, subunit 4, cappuccino
BLOC1S5	biogenesis of lysosomal organelles complex-1, subunit 5, muted
BLOC1S5-TXNDC5	BLOC1S5-TXNDC5 readthrough (NMD candidate)
BLOC1S6	biogenesis of lysosomal organelles complex-1, subunit 6, pallidin
BLVRA	biliverdin reductase A
BLVRB	biliverdin reductase B (flavin reductase (NADPH))
BLZF1	basic leucine zipper nuclear factor 1
BMF	Bcl2 modifying factor
BMI1	BMI1 polycomb ring finger oncogene
BMP1	bone morphogenetic protein 1
BMP10	bone morphogenetic protein 10
BMP15	bone morphogenetic protein 15
BMP2	bone morphogenetic protein 2
BMP2K	BMP2 inducible kinase
BMP3	bone morphogenetic protein 3
BMP4	bone morphogenetic protein 4
BMP5	bone morphogenetic protein 5
BMP6	bone morphogenetic protein 6
BMP7	bone morphogenetic protein 7
BMP8A	bone morphogenetic protein 8a
BMP8B	bone morphogenetic protein 8b
BMPER	BMP binding endothelial regulator
BMPR1A	bone morphogenetic protein receptor, type IA
BMPR1B	bone morphogenetic protein receptor, type IB
BMPR2	bone morphogenetic protein receptor, type II (serine/threonine kinase)
BMS1	BMS1 ribosome biogenesis factor
BMS1P1	BMS1 pseudogene 1
BMS1P17	BMS1 pseudogene 17
BMS1P18	BMS1 pseudogene 18
BMS1P2	BMS1 pseudogene 2
BMS1P20	BMS1 pseudogene 20
BMS1P4	BMS1 pseudogene 4
BMS1P5	BMS1 pseudogene 5
BMS1P6	BMS1 pseudogene 6
BMX	BMX non-receptor tyrosine kinase
BNC1	basonuclin 1
BNC2	basonuclin 2
BNIP1	BCL2/adenovirus E1B 19kDa interacting protein 1
BNIP2	BCL2/adenovirus E1B 19kDa interacting protein 2
BNIP3	BCL2/adenovirus E1B 19kDa interacting protein 3
BNIP3L	BCL2/adenovirus E1B 19kDa interacting protein 3-like
BNIPL	BCL2/adenovirus E1B 19kD interacting protein like
BOC	BOC cell adhesion associated, oncogene regulated
BOD1	biorientation of chromosomes in cell division 1
BOD1L1	biorientation of chromosomes in cell division 1-like 1
BOD1L2	biorientation of chromosomes in cell division 1-like 2
BOK	BCL2-related ovarian killer
BOK-AS1	BOK antisense RNA 1
BOLA1	bolA family member 1
BOLA2	bolA family member 2
BOLA2B	bolA family member 2B
BOLA3	bolA family member 3
BOLA3-AS1	BOLA3 antisense RNA 1 (head to head)
BOLL	boule-like RNA-binding protein
BOP1	block of proliferation 1
BORA	bora, aurora kinase A activator
BPESC1	blepharophimosis, epicanthus inversus and ptosis, candidate 1 (non-protein coding)
BPGM	2,3-bisphosphoglycerate mutase
BPHL	biphenyl hydrolase-like (serine hydrolase)
BPI	bactericidal/permeability-increasing protein
BPIFA1	BPI fold containing family A, member 1
BPIFA2	BPI fold containing family A, member 2
BPIFA3	BPI fold containing family A, member 3
BPIFA4P	BPI fold containing family A, member 4, pseudogene
BPIFB1	BPI fold containing family B, member 1
BPIFB2	BPI fold containing family B, member 2
BPIFB3	BPI fold containing family B, member 3
BPIFB4	BPI fold containing family B, member 4
BPIFB6	BPI fold containing family B, member 6
BPIFC	BPI fold containing family C
BPNT1	3'(2'), 5'-bisphosphate nucleotidase 1
BPTF	bromodomain PHD finger transcription factor
BPY2	basic charge, Y-linked, 2
BPY2B	basic charge, Y-linked, 2B
BPY2C	basic charge, Y-linked, 2C
BRAF	v-raf murine sarcoma viral oncogene homolog B
BRAP	BRCA1 associated protein
BRAT1	BRCA1-associated ATM activator 1
BRCA1	breast cancer 1, early onset
BRCA2	breast cancer 2, early onset
BRCC3	BRCA1/BRCA2-containing complex, subunit 3
BRD1	bromodomain containing 1
BRD2	bromodomain containing 2
BRD3	bromodomain containing 3
BRD4	bromodomain containing 4
BRD7	bromodomain containing 7
BRD7P3	bromodomain containing 7 pseudogene 3
BRD8	bromodomain containing 8
BRD9	bromodomain containing 9
BRDT	bromodomain, testis-specific
BRE	brain and reproductive organ-expressed (TNFRSF1A modulator)
BRE-AS1	BRE antisense RNA 1
BRF1	BRF1, RNA polymerase III transcription initiation factor 90 kDa subunit
BRF2	BRF2, RNA polymerase III transcription initiation factor 50 kDa subunit
BRI3	brain protein I3
BRI3BP	BRI3 binding protein
BRICD5	BRICHOS domain containing 5
BRINP1	bone morphogenetic protein/retinoic acid inducible neural-specific 1
BRINP2	bone morphogenetic protein/retinoic acid inducible neural-specific 2
BRINP3	bone morphogenetic protein/retinoic acid inducible neural-specific 3
BRIP1	BRCA1 interacting protein C-terminal helicase 1
BRIX1	BRX1, biogenesis of ribosomes, homolog (S. cerevisiae)
BRK1	BRICK1, SCAR/WAVE actin-nucleating complex subunit
BRMS1	breast cancer metastasis suppressor 1
BRMS1L	breast cancer metastasis-suppressor 1-like
BROX	BRO1 domain and CAAX motif containing
BRPF1	bromodomain and PHD finger containing, 1
BRPF3	bromodomain and PHD finger containing, 3
BRS3	bombesin-like receptor 3
BRSK1	BR serine/threonine kinase 1
BRSK2	BR serine/threonine kinase 2
BRWD1	bromodomain and WD repeat domain containing 1
BRWD1-AS1	BRWD1 antisense RNA 1
BRWD1-IT2	BRWD1 intronic transcript 2 (non-protein coding)
BRWD3	bromodomain and WD repeat domain containing 3
BSCL2	Berardinelli-Seip congenital lipodystrophy 2 (seipin)
BSDC1	BSD domain containing 1
BSG	basigin (Ok blood group)
BSN	bassoon presynaptic cytomatrix protein
BSN-AS2	BSN antisense RNA 2 (head to head)
BSND	Bartter syndrome, infantile, with sensorineural deafness (Barttin)
BSPH1	binder of sperm protein homolog 1
BSPRY	B-box and SPRY domain containing
BST1	bone marrow stromal cell antigen 1
BST2	bone marrow stromal cell antigen 2
BSX	brain-specific homeobox
BTAF1	BTAF1 RNA polymerase II, B-TFIID transcription factor-associated, 170kDa
BTBD1	BTB (POZ) domain containing 1
BTBD10	BTB (POZ) domain containing 10
BTBD11	BTB (POZ) domain containing 11
BTBD16	BTB (POZ) domain containing 16
BTBD17	BTB (POZ) domain containing 17
BTBD18	BTB (POZ) domain containing 18
BTBD19	BTB (POZ) domain containing 19
BTBD2	BTB (POZ) domain containing 2
BTBD3	BTB (POZ) domain containing 3
BTBD6	BTB (POZ) domain containing 6
BTBD7	BTB (POZ) domain containing 7
BTBD8	BTB (POZ) domain containing 8
BTBD9	BTB (POZ) domain containing 9
BTC	betacellulin
BTD	biotinidase
BTF3	basic transcription factor 3
BTF3L4	basic transcription factor 3-like 4
BTF3P11	basic transcription factor 3 pseudogene 11
BTG1	B-cell translocation gene 1, anti-proliferative
BTG2	BTG family, member 2
BTG3	BTG family, member 3
BTG4	B-cell translocation gene 4
BTK	Bruton agammaglobulinemia tyrosine kinase
BTLA	B and T lymphocyte associated
BTN1A1	butyrophilin, subfamily 1, member A1
BTN2A1	butyrophilin, subfamily 2, member A1
BTN2A2	butyrophilin, subfamily 2, member A2
BTN2A3P	butyrophilin, subfamily 2, member A3, pseudogene
BTN3A1	butyrophilin, subfamily 3, member A1
BTN3A2	butyrophilin, subfamily 3, member A2
BTN3A3	butyrophilin, subfamily 3, member A3
BTNL2	butyrophilin-like 2 (MHC class II associated)
BTNL3	butyrophilin-like 3
BTNL8	butyrophilin-like 8
BTNL9	butyrophilin-like 9
BTRC	beta-transducin repeat containing E3 ubiquitin protein ligase
BUB1	BUB1 mitotic checkpoint serine/threonine kinase
BUB1B	BUB1 mitotic checkpoint serine/threonine kinase B
BUB3	BUB3 mitotic checkpoint protein
BUD13	BUD13 homolog (S. cerevisiae)
BUD31	BUD31 homolog (S. cerevisiae)
BVES	blood vessel epicardial substance
BVES-AS1	BVES antisense RNA 1
BYSL	bystin-like
BZRAP1	benzodiazepine receptor (peripheral) associated protein 1
BZRAP1-AS1	BZRAP1 antisense RNA 1
BZW1	basic leucine zipper and W2 domains 1
BZW2	basic leucine zipper and W2 domains 2
C10orf10	chromosome 10 open reading frame 10
C10orf105	chromosome 10 open reading frame 105
C10orf107	chromosome 10 open reading frame 107
C10orf11	chromosome 10 open reading frame 11
C10orf111	chromosome 10 open reading frame 111
C10orf113	chromosome 10 open reading frame 113
C10orf115	chromosome 10 open reading frame 115
C10orf118	chromosome 10 open reading frame 118
C10orf12	chromosome 10 open reading frame 12
C10orf120	chromosome 10 open reading frame 120
C10orf126	chromosome 10 open reading frame 126
C10orf128	chromosome 10 open reading frame 128
C10orf129	chromosome 10 open reading frame 129
C10orf131	chromosome 10 open reading frame 131
C10orf2	chromosome 10 open reading frame 2
C10orf25	chromosome 10 open reading frame 25
C10orf32	chromosome 10 open reading frame 32
C10orf32-ASMT	C10orf32-ASMT readthrough (NMD candidate)
C10orf35	chromosome 10 open reading frame 35
C10orf40	chromosome 10 open reading frame 40
C10orf53	chromosome 10 open reading frame 53
C10orf54	chromosome 10 open reading frame 54
C10orf55	chromosome 10 open reading frame 55
C10orf62	chromosome 10 open reading frame 62
C10orf67	chromosome 10 open reading frame 67
C10orf71	chromosome 10 open reading frame 71
C10orf76	chromosome 10 open reading frame 76
C10orf82	chromosome 10 open reading frame 82
C10orf85	chromosome 10 open reading frame 85
C10orf88	chromosome 10 open reading frame 88
C10orf90	chromosome 10 open reading frame 90
C10orf91	chromosome 10 open reading frame 91
C10orf95	chromosome 10 open reading frame 95
C10orf99	chromosome 10 open reading frame 99
C11orf1	chromosome 11 open reading frame 1
C11orf16	chromosome 11 open reading frame 16
C11orf21	chromosome 11 open reading frame 21
C11orf24	chromosome 11 open reading frame 24
C11orf30	chromosome 11 open reading frame 30
C11orf31	chromosome 11 open reading frame 31
C11orf35	chromosome 11 open reading frame 35
C11orf40	chromosome 11 open reading frame 40
C11orf42	chromosome 11 open reading frame 42
C11orf44	chromosome 11 open reading frame 44
C11orf45	chromosome 11 open reading frame 45
C11orf48	chromosome 11 open reading frame 48
C11orf49	chromosome 11 open reading frame 49
C11orf52	chromosome 11 open reading frame 52
C11orf53	chromosome 11 open reading frame 53
C11orf54	chromosome 11 open reading frame 54
C11orf57	chromosome 11 open reading frame 57
C11orf58	chromosome 11 open reading frame 58
C11orf63	chromosome 11 open reading frame 63
C11orf65	chromosome 11 open reading frame 65
C11orf68	chromosome 11 open reading frame 68
C11orf70	chromosome 11 open reading frame 70
C11orf71	chromosome 11 open reading frame 71
C11orf73	chromosome 11 open reading frame 73
C11orf74	chromosome 11 open reading frame 74
C11orf80	chromosome 11 open reading frame 80
C11orf82	chromosome 11 open reading frame 82
C11orf83	chromosome 11 open reading frame 83
C11orf84	chromosome 11 open reading frame 84
C11orf85	chromosome 11 open reading frame 85
C11orf86	chromosome 11 open reading frame 86
C11orf87	chromosome 11 open reading frame 87
C11orf88	chromosome 11 open reading frame 88
C11orf91	chromosome 11 open reading frame 91
C11orf94	chromosome 11 open reading frame 94
C11orf95	chromosome 11 open reading frame 95
C11orf96	chromosome 11 open reading frame 96
C12orf10	chromosome 12 open reading frame 10
C12orf29	chromosome 12 open reading frame 29
C12orf36	chromosome 12 open reading frame 36
C12orf39	chromosome 12 open reading frame 39
C12orf4	chromosome 12 open reading frame 4
C12orf40	chromosome 12 open reading frame 40
C12orf42	chromosome 12 open reading frame 42
C12orf43	chromosome 12 open reading frame 43
C12orf45	chromosome 12 open reading frame 45
C12orf49	chromosome 12 open reading frame 49
C12orf5	chromosome 12 open reading frame 5
C12orf50	chromosome 12 open reading frame 50
C12orf54	chromosome 12 open reading frame 54
C12orf56	chromosome 12 open reading frame 56
C12orf57	chromosome 12 open reading frame 57
C12orf60	chromosome 12 open reading frame 60
C12orf61	chromosome 12 open reading frame 61
C12orf65	chromosome 12 open reading frame 65
C12orf66	chromosome 12 open reading frame 66
C12orf71	chromosome 12 open reading frame 71
C12orf73	chromosome 12 open reading frame 73
C12orf74	chromosome 12 open reading frame 74
C12orf75	chromosome 12 open reading frame 75
C12orf76	chromosome 12 open reading frame 76
C12orf77	chromosome 12 open reading frame 77
C12orf79	chromosome 12 open reading frame 79
C12orf80	chromosome 12 open reading frame 80
C14orf1	chromosome 14 open reading frame 1
C14orf105	chromosome 14 open reading frame 105
C14orf119	chromosome 14 open reading frame 119
C14orf132	chromosome 14 open reading frame 132
C14orf142	chromosome 14 open reading frame 142
C14orf159	chromosome 14 open reading frame 159
C14orf164	chromosome 14 open reading frame 164
C14orf166	chromosome 14 open reading frame 166
C14orf169	chromosome 14 open reading frame 169
C14orf177	chromosome 14 open reading frame 177
C14orf178	chromosome 14 open reading frame 178
C14orf180	chromosome 14 open reading frame 180
C14orf182	chromosome 14 open reading frame 182
C14orf183	chromosome 14 open reading frame 183
C14orf2	chromosome 14 open reading frame 2
C14orf23	chromosome 14 open reading frame 23
C14orf28	chromosome 14 open reading frame 28
C14orf37	chromosome 14 open reading frame 37
C14orf39	chromosome 14 open reading frame 39
C14orf64	chromosome 14 open reading frame 64
C14orf79	chromosome 14 open reading frame 79
C14orf80	chromosome 14 open reading frame 80
C14orf93	chromosome 14 open reading frame 93
C15orf26	chromosome 15 open reading frame 26
C15orf27	chromosome 15 open reading frame 27
C15orf32	chromosome 15 open reading frame 32
C15orf37	chromosome 15 open reading frame 37
C15orf38	chromosome 15 open reading frame 38
C15orf38-AP3S2	C15orf38-AP3S2 readthrough
C15orf39	chromosome 15 open reading frame 39
C15orf40	chromosome 15 open reading frame 40
C15orf41	chromosome 15 open reading frame 41
C15orf43	chromosome 15 open reading frame 43
C15orf48	chromosome 15 open reading frame 48
C15orf52	chromosome 15 open reading frame 52
C15orf53	chromosome 15 open reading frame 53
C15orf54	chromosome 15 open reading frame 54
C15orf56	chromosome 15 open reading frame 56
C15orf57	chromosome 15 open reading frame 57
C15orf59	chromosome 15 open reading frame 59
C15orf60	chromosome 15 open reading frame 60
C15orf61	chromosome 15 open reading frame 61
C15orf62	chromosome 15 open reading frame 62
C15orf65	chromosome 15 open reading frame 65
C16orf11	chromosome 16 open reading frame 11
C16orf13	chromosome 16 open reading frame 13
C16orf3	chromosome 16 open reading frame 3
C16orf45	chromosome 16 open reading frame 45
C16orf46	chromosome 16 open reading frame 46
C16orf47	chromosome 16 open reading frame 47
C16orf52	chromosome 16 open reading frame 52
C16orf54	chromosome 16 open reading frame 54
C16orf58	chromosome 16 open reading frame 58
C16orf59	chromosome 16 open reading frame 59
C16orf62	chromosome 16 open reading frame 62
C16orf70	chromosome 16 open reading frame 70
C16orf71	chromosome 16 open reading frame 71
C16orf72	chromosome 16 open reading frame 72
C16orf74	chromosome 16 open reading frame 74
C16orf78	chromosome 16 open reading frame 78
C16orf80	chromosome 16 open reading frame 80
C16orf82	chromosome 16 open reading frame 82
C16orf86	chromosome 16 open reading frame 86
C16orf87	chromosome 16 open reading frame 87
C16orf89	chromosome 16 open reading frame 89
C16orf90	chromosome 16 open reading frame 90
C16orf91	chromosome 16 open reading frame 91
[truncated: 20,939 more rows]
