# Supplementary material for: A genome-wide approach to link genotype to clinical outcome by utilizing next generation sequencing and gene chip data of 6,697 breast cancer patients
Source: Genome Med. 2015 Oct 16;7:104. doi: 10.1186/s13073-015-0228-1 (PMC4609150; doi:10.1186/s13073-015-0228-1)
Supplement: Additional file 2: Table S2. — The complete set of all genes included in the metagenes for each of the putative driver genes listed in Table 2. (XLSX 156 kb) [file 13073_2015_228_MOESM2_ESM.xlsx]

## Sheet: AKT1
Gene	AUC	p-value
CLUL1	0.715	2.83e-06
PIGB	0.693	2.65e-05
CASC1	0.692	2.93e-05
DNAH7	0.689	3.66e-05
LRRC48	0.689	3.65e-05
ULK4	0.688	3.97e-05
AGXT2L1	0.688	4.14e-05
TEKT2	0.686	5.15e-05
C19orf36	0.683	6.58e-05
FBXL2	0.68	8.53e-05
SCUBE2	0.68	8.88e-05
ERBB4	0.676	0.000121
GP2	0.673	0.000165
RNF2	0.673	0.000165
DDAH1	0.673	0.000155
CABYR	0.673	0.000156
MREG	0.673	0.000159
USH2A	0.672	0.000171
MSH3	0.671	0.000185
ADAM21	0.671	0.0002
RHBDL1	0.671	0.000198
RBKS	0.671	0.000191
C9orf91	0.671	0.000198
BCKDHB	0.67	0.000202
FUCA1	0.67	0.000205
SLC6A4	0.668	0.000244
ZNF236	0.668	0.000256
PLA2G3	0.668	0.000245
AGBL2	0.668	0.000254
PMAIP1	0.667	0.000261
KIF5C	0.666	0.000286
ZMYND10	0.666	0.000299
PIGV	0.666	0.000292
ACSM1	0.666	0.000301
ADCY1	0.665	0.000316
DFNB31	0.665	0.000311
MGC3771	0.665	0.000325
PCM1	0.664	0.00035
MYCBP	0.662	0.000396
C14orf101	0.661	0.000453
REEP1	0.661	0.00043
PCSK6	0.66	0.000492
C16orf71	0.66	0.0005
MYB	0.659	0.000535
ST7L	0.659	0.000516
FAM63A	0.659	0.000515
PARD6B	0.658	0.000576
IQCK	0.658	0.000576
WDR78	0.657	0.000627
NME5	0.656	0.000683
POLI	0.656	0.000692
C9orf116	0.656	0.000647
MKNK2	0.655	0.000752
DDO	0.655	0.000719
SNX24	0.655	0.000721
CASD1	0.655	0.000747
MPPE1	0.655	0.000734
MRPS30	0.654	0.000762
IGFALS	0.653	0.000839
ABCD3	0.653	0.000868
RALGPS1	0.653	0.000843
NAT1	0.652	0.000891
PDCD4	0.652	0.000947
DOC2A	0.651	0.001
DLEU1	0.651	0.000996
LMAN2L	0.651	0.000968
ATP1B1	0.65	0.00104
ZNF43	0.65	0.00106
OSGEPL1	0.65	0.00104
YBX1	-0.65	-0.00105
SLC9A6	-0.65	-0.00104
AARS	-0.651	-0.00103
VAT1	-0.651	-0.000978
TCF25	-0.651	-0.00101
TMOD2	-0.651	-0.001
GPRC5B	-0.651	-0.000999
NMB	-0.652	-0.000928
PLXND1	-0.652	-0.000895
ZDHHC7	-0.652	-0.000881
ARL4C	-0.653	-0.000856
GLG1	-0.654	-0.000763
SLC7A6	-0.654	-0.000812
COQ9	-0.654	-0.000799
ARL2	-0.655	-0.000697
MARCO	-0.655	-0.000744
ANKRD11	-0.655	-0.000736
FOLR2	-0.656	-0.00067
FTL	-0.656	-0.000686
SF3B3	-0.656	-0.000694
KIAA1609	-0.656	-0.000652
KCNB1	-0.657	-0.000625
PCTP	-0.657	-0.00062
FLNC	-0.658	-0.000582
SLC2A3	-0.659	-0.000509
POLR2C	-0.66	-0.000465
ATG9A	-0.66	-0.000481
WDR59	-0.66	-0.000489
DYNC1LI2	-0.661	-0.000454
HS3ST2	-0.661	-0.000464
ANGPTL2	-0.661	-0.000448
BAALC	-0.663	-0.000383
ACSL1	-0.664	-0.000337
PIM1	-0.665	-0.000315
MLXIP	-0.665	-0.000311
C16orf80	-0.665	-0.000329
PSKH1	-0.666	-0.00029
NRBF2	-0.666	-0.000299
KARS	-0.667	-0.000263
DUS2L	-0.667	-0.000279
SETD6	-0.667	-0.00028
DPP4	-0.668	-0.000253
MMP15	-0.668	-0.000244
MAP4K4	-0.668	-0.000244
C15orf39	-0.668	-0.000244
SLC35C1	-0.669	-0.000227
PLTP	-0.67	-0.000208
PRG2	-0.67	-0.000215
GDPD5	-0.671	-0.000188
TBC1D2B	-0.674	-0.000152
VPS35	-0.676	-0.00012
FBXO31	-0.676	-0.00012
NUP93	-0.678	-0.0001
E2F4	-0.679	-9.19e-05
BRD7	-0.68	-8.66e-05
THAP11	-0.681	-7.83e-05
DDX28	-0.685	-5.66e-05
CSNK2A2	-0.692	-2.83e-05
PSMD7	-0.694	-2.36e-05
CIAPIN1	-0.694	-2.34e-05
DYRK2	-0.695	-2.14e-05
NIP7	-0.696	-1.94e-05
KIAA0174	-0.699	-1.49e-05
DNAJA2	-0.703	-9.38e-06
DHX38	-0.706	-7.13e-06
TXNL4B	-0.708	-5.91e-06
DDX19A	-0.718	-1.98e-06

## Sheet: ATG2B
Gene	AUC	p-value
ARMCX6	0.68	0.000148
CASP9	0.672	0.000293
CLCN1	0.669	0.000376
ITIH4	0.667	0.000435
NUDT18	0.663	0.000615
ZNF395	0.656	0.00105
SFRS17A	0.653	0.00127
GLB1L	0.653	0.00123
HOXC13	-0.65	-0.00153
RPP40	-0.65	-0.00154
E2F3	-0.653	-0.00125
HMGN4	-0.654	-0.00122
ABCE1	-0.656	-0.00105
MRPS10	-0.658	-0.000882
C6orf62	-0.66	-0.000727
GPN1	-0.661	-0.000703
PAK1IP1	-0.661	-0.000673
NRAS	-0.668	-0.000401
ZNF323	-0.672	-0.000303
ERGIC2	-0.688	-7.21e-05

## Sheet: CNTRL
Gene	AUC	p-value
SFRS17A	0.685	5.68e-05
IL23A	0.684	5.85e-05
AIPL1	0.679	9.44e-05
CXCL2	0.668	0.000244
ARID5A	0.667	0.000267
CAPN3	0.665	0.000332
NAT8B	0.664	0.000343
CEBPD	0.663	0.000376
ST8SIA5	0.663	0.000386
CLEC2D	0.662	0.000417
AGER	0.658	0.000553
LTF	0.657	0.000599
OLFM4	0.657	0.000621
TRAF1	0.655	0.00072
TREX2	0.655	0.000725
TMOD1	0.654	0.000807
RFPL3S	0.654	0.0008
CATSPERB	0.654	0.000802
ABCC3	0.653	0.00086
DGCR9	0.653	0.000836
CALML4	0.653	0.000851
C19orf36	0.653	0.000866
CNTN2	0.652	0.000926
TF	0.652	0.000913
TNNT2	0.652	0.0009
C14orf138	0.651	0.001
APBB3	0.65	0.00104
SBNO1	-0.65	-0.00105
KLF10	-0.651	-0.000986
ZFP64	-0.651	-0.00102
ATP6V1H	-0.652	-0.000938
PSMD1	-0.654	-0.000775
EDIL3	-0.654	-0.000775
CXorf56	-0.654	-0.000796
SERINC3	-0.655	-0.000747
UBR5	-0.655	-0.000707
CUL2	-0.658	-0.000563
IMPAD1	-0.658	-0.000579
RAB2A	-0.659	-0.000517
KIAA0196	-0.66	-0.000474
ATP6V1C1	-0.661	-0.000435
ARFGEF1	-0.663	-0.000363
TERF1	-0.664	-0.000341
CPNE3	-0.669	-0.000228
MTDH	-0.669	-0.000225
ACLY	-0.671	-0.000185
FAM82B	-0.672	-0.00018
COPS4	-0.676	-0.000125

## Sheet: COL6A2
Gene	AUC	p-value
LZTR1	0.709	6.75e-06
AMT	0.703	1.25e-05
RFPL3S	0.691	3.78e-05
CCDC130	0.691	3.86e-05
TBKBP1	0.689	4.58e-05
SLC4A3	0.685	6.86e-05
AGER	0.684	7.41e-05
PLXNB1	0.682	8.5e-05
TOP3B	0.681	9.72e-05
SAPS2	0.681	9.21e-05
POLL	0.679	0.000115
TJAP1	0.678	0.000129
MCOLN1	0.675	0.000156
C6orf134	0.675	0.000156
GNB3	0.674	0.000169
HIC2	0.673	0.000184
MAP2K7	0.672	0.000204
PEMT	0.672	0.00021
MED15	0.671	0.00022
GABBR1	0.67	0.000244
SCNN1D	0.67	0.00024
ARHGEF1	0.67	0.000253
GGA1	0.67	0.000239
ZNF276	0.67	0.000246
HPS1	0.669	0.000277
CXXC1	0.669	0.000279
CENPT	0.669	0.000264
APBB3	0.668	0.000303
LMF2	0.667	0.000304
MPST	0.666	0.000335
CDK5RAP3	0.666	0.000357
ACADVL	0.665	0.00037
PDE4C	0.665	0.000367
SFRS16	0.665	0.000382
CDK10	0.664	0.000402
SFI1	0.664	0.000403
TBC1D22A	0.664	0.000415
ZBTB48	0.663	0.000448
MAP3K10	0.663	0.00043
FRS3	0.663	0.000435
LGALS4	0.662	0.000473
CAPN10	0.662	0.000485
C17orf86	0.662	0.000487
SLC2A11	0.661	0.00051
APBA3	0.66	0.00054
CRTC1	0.66	0.000566
PYY2	0.66	0.000542
CCNL2	0.66	0.000556
ARID5A	0.659	0.000586
CROCCL1	0.659	0.000598
EWSR1	0.658	0.000656
TAF1C	0.658	0.000645
CHST5	0.658	0.000662
C17orf81	0.658	0.000642
ADAM11	0.657	0.000694
RYR1	0.657	0.000688
TMPRSS5	0.657	0.000707
LRDD	0.656	0.000755
CCDC28B	0.656	0.000752
NOL12	0.656	0.000749
THAP7	0.656	0.000794
ASGR1	0.655	0.000826
BAI1	0.655	0.000832
QTRT1	0.655	0.000856
BZRAP1	0.654	0.000923
USP20	0.654	0.000867
SLC16A8	0.654	0.000875
MAPK11	0.653	0.000971
PICK1	0.653	0.000973
SGSM3	0.653	0.000983
NCAPH2	0.653	0.000936
ECSIT	0.653	0.000991
C20orf46	0.653	0.000974
MYH3	0.652	0.00105
ABCD4	0.652	0.00104
RALGDS	0.652	0.00103
C16orf7	0.652	0.00107
SEMA6C	0.652	0.00103
MTHFSD	0.652	0.00104
TNFRSF14	0.651	0.00113
TRIOBP	0.651	0.00116
KCNK12	0.651	0.00111
OSBPL7	0.651	0.00114
DR1	-0.651	-0.00109
IL13RA1	-0.651	-0.00112
CUL3	-0.651	-0.00111
FRS2	-0.651	-0.00109
PPM1H	-0.651	-0.00112
RAP2C	-0.651	-0.00109
SLC38A1	-0.651	-0.00116
DDX6	-0.652	-0.00107
HIP1	-0.652	-0.00105
CEBPZ	-0.652	-0.00101
PDXDC1	-0.652	-0.00107
MYCBP	-0.652	-0.00103
EMP2	-0.653	-0.000947
UBFD1	-0.653	-0.000965
CAPZA1	-0.654	-0.000907
RAB11A	-0.654	-0.000874
MRPL35	-0.654	-0.000908
RPAP3	-0.654	-0.00088
CYP51A1	-0.655	-0.000819
SRP72	-0.655	-0.000814
SRP54	-0.656	-0.000759
ACTR2	-0.656	-0.000795
POLR3B	-0.656	-0.000754
GFPT1	-0.657	-0.000738
RAB1A	-0.657	-0.000721
TBK1	-0.657	-0.000704
ARF4	-0.658	-0.000653
UBE2N	-0.658	-0.000649
STAM	-0.658	-0.000637
DNTTIP2	-0.659	-0.000607
THUMPD1	-0.659	-0.000619
TBC1D15	-0.659	-0.000631
ABCD3	-0.66	-0.000579
VAMP7	-0.66	-0.000575
ZC3H15	-0.66	-0.000575
DHX57	-0.661	-0.000519
SCD	-0.662	-0.000463
TAF13	-0.662	-0.000481
YME1L1	-0.662	-0.000475
SRBD1	-0.662	-0.000468
PPP2R5E	-0.663	-0.000429
KPNA1	-0.664	-0.000417
ZMPSTE24	-0.664	-0.000406
PTGES3	-0.664	-0.000413
TMED2	-0.664	-0.000399
CHP	-0.664	-0.000391
ARF3	-0.665	-0.000381
DLD	-0.666	-0.000354
EIF3J	-0.667	-0.000319
LRPPRC	-0.667	-0.000306
GTF2E1	-0.668	-0.000283
HN1L	-0.668	-0.000297
CUL2	-0.669	-0.000269
WBP11	-0.67	-0.000256
CAND1	-0.671	-0.000228
CBLL1	-0.671	-0.000233
COG5	-0.672	-0.000203
CNTNAP2	-0.675	-0.000166
PEX13	-0.677	-0.000139
EIF5B	-0.677	-0.000139
COPB2	-0.679	-0.000117
PIP4K2C	-0.682	-8.99e-05
TWF1	-0.686	-6.1e-05
GNG13	-0.686	-6.22e-05
RAB21	-0.688	-5e-05
USP7	-0.689	-4.81e-05
SEC31A	-0.701	-1.51e-05
BZW1	-0.714	-4.1e-06

## Sheet: CUL9
Gene	AUC	p-value
DGCR9	0.675	7.78e-05
LILRA3	0.67	0.000123
AQP9	0.663	0.000247
ALDH18A1	0.663	0.000242
COPA	0.662	0.000261
SLC20A2	0.661	0.000284
NMU	0.66	0.000301
PAQR6	0.657	0.000394
MYCN	0.656	0.000453
MMP1	0.653	0.000561
CDC42SE1	0.653	0.000564
TRH	-0.651	-0.000658
RAMP2	-0.652	-0.000594
ACADSB	-0.654	-0.000521
ME3	-0.655	-0.000464
NPY1R	-0.657	-0.000407
AGTR1	-0.66	-0.000304
SPTBN4	-0.66	-0.000322
GRIA1	-0.663	-0.000236
GRIK3	-0.67	-0.000128
IGFBP4	-0.673	-0.0001
MYOZ2	-0.673	-0.000101
TPPP	-0.691	-1.74e-05

## Sheet: MTUS2
Gene	AUC	p-value
ARVCF	0.686	2.81e-05
TNFRSF14	0.683	3.84e-05
PICK1	0.682	3.96e-05
POLR2L	0.68	4.89e-05
SGSM3	0.68	5.19e-05
RING1	0.679	5.75e-05
SNRPN	0.679	5.69e-05
RNPEPL1	0.678	5.99e-05
DUSP26	0.676	7.01e-05
ANAPC2	0.672	0.000106
C19orf36	0.672	0.000102
ARHGEF1	0.671	0.000123
CCDC9	0.669	0.00014
CAPN10	0.665	0.000206
MXD4	0.664	0.000222
SFRS16	0.664	0.000229
DMPK	0.663	0.000246
TSPAN32	0.663	0.000233
C9orf86	0.663	0.000244
MNT	0.662	0.000257
TMEM63A	0.662	0.000258
GUK1	0.659	0.000331
KIF1C	0.659	0.000346
LRDD	0.657	0.000413
COL9A2	0.656	0.000456
IDUA	0.656	0.000457
LMNA	0.656	0.000455
PHF1	0.656	0.000435
SH2D3A	0.656	0.000447
ZBTB48	0.655	0.000489
MAN1B1	0.655	0.000489
ARFIP2	0.655	0.000463
FAAH	0.654	0.000531
QSOX1	0.654	0.000512
GJC2	0.654	0.000535
SH3TC1	0.653	0.000582
TOE1	0.653	0.000547
ILK	0.651	0.000697
AMIGO3	0.651	0.000675
ZNF580	0.65	0.000716
KRAS	-0.65	-0.000702
SOS1	-0.65	-0.000716
SCYL2	-0.65	-0.000716
XPOT	-0.651	-0.000674
UBE2W	-0.651	-0.000687
FZD6	-0.652	-0.00061
PARG	-0.652	-0.000611
TMOD3	-0.652	-0.000613
ASCC1	-0.652	-0.000641
POLR3B	-0.652	-0.000622
ANKRD46	-0.653	-0.000568
RAD21	-0.654	-0.000524
PTGES3	-0.654	-0.000524
IMPAD1	-0.654	-0.000517
BMPR1A	-0.655	-0.000467
EFR3A	-0.655	-0.000493
NFYB	-0.656	-0.000444
ATF7IP	-0.656	-0.000432
PDS5A	-0.657	-0.000403
ARMC8	-0.657	-0.000391
MBTPS2	-0.657	-0.000422
C2orf44	-0.658	-0.000368
PTPN11	-0.659	-0.000348
RP2	-0.659	-0.000346
CUL2	-0.659	-0.000332
DNM1L	-0.659	-0.000344
GSK3B	-0.66	-0.000315
LRPPRC	-0.66	-0.000323
AZIN1	-0.66	-0.00031
RBM41	-0.66	-0.000315
TTC35	-0.661	-0.000286
LEMD3	-0.661	-0.000276
ATXN2	-0.662	-0.000265
TOMM70A	-0.662	-0.000272
GTF3C3	-0.664	-0.000221
NKRF	-0.664	-0.000225
FXR1	-0.665	-0.000204
CLPX	-0.665	-0.000202
UBE2D1	-0.667	-0.000174
NUDT21	-0.667	-0.000165
PPP1R12A	-0.669	-0.000136
ATP2C1	-0.669	-0.000139
TERF1	-0.671	-0.000112
SNX4	-0.672	-0.000105
PAPOLG	-0.672	-0.000107
DHX57	-0.673	-9.37e-05
RNF13	-0.674	-9.23e-05
ATP13A3	-0.674	-8.93e-05
RB1CC1	-0.675	-7.89e-05
ATP6V1C1	-0.677	-6.59e-05
OSGIN2	-0.677	-6.81e-05
SR140	-0.681	-4.41e-05
FGD6	-0.683	-3.7e-05
TBK1	-0.688	-2.34e-05
PTPN12	-0.694	-1.19e-05
MAP4K3	-0.694	-1.28e-05
PUM2	-0.694	-1.28e-05

## Sheet: NAA38
Gene	AUC	p-value
CD207	0.675	2e-05
ETFB	-0.656	-0.000154

## Sheet: OSBPL10
Gene	AUC	p-value
TRIOBP	0.695	3.23e-05
ZC3H12A	0.681	0.000115
ROBO3	0.669	0.000311
FBXL12	0.664	0.000474
JUN	0.663	0.000518
ANXA3	0.662	0.000558
ARID5A	0.66	0.000645
ITGB4	0.659	0.000714
RPS15	0.659	0.000689
IER2	0.659	0.000689
PDLIM4	0.656	0.00091
RNF128	0.656	0.000892
RRAS	0.654	0.00105
CD151	0.653	0.00115
RPL37A	0.653	0.00108
DOCK6	0.653	0.00108
EIF3G	0.652	0.00118
PDLIM7	0.652	0.00118
CAPN5	0.651	0.00129
SPTB	0.651	0.00127
COX15	-0.65	-0.00138
WBP11	-0.65	-0.00135
LRRC8D	-0.65	-0.00137
UBN1	-0.651	-0.00132
ACACA	-0.652	-0.00122
GPD2	-0.652	-0.00121
PSMD11	-0.652	-0.00121
SEPHS2	-0.652	-0.00116
MED1	-0.653	-0.00115
TXNRD1	-0.653	-0.00111
FADS2	-0.653	-0.00113
ATP6V1C1	-0.654	-0.00103
SULT1C2	-0.655	-0.000955
SCD	-0.657	-0.000851
PDCD10	-0.657	-0.000818
PSMD1	-0.66	-0.000656
USP7	-0.66	-0.000639
C7orf25	-0.665	-0.00042
RPGRIP1L	-0.667	-0.000368
HIST1H2AG	-0.669	-0.000324
ERCC4	-0.673	-0.000223
STX3	-0.677	-0.000166
EIF2AK1	-0.678	-0.000152
CDH1	-0.689	-5.41e-05
UBFD1	-0.693	-3.96e-05

## Sheet: PIK3CA
Gene	AUC	p-value
NAT1	0.704	1.85e-20
F7	0.691	3.41e-18
GALNT10	0.69	4.67e-18
COL4A5	0.687	1.68e-17
TSPAN15	0.687	1.7e-17
SPEF1	0.679	4.13e-16
C14orf45	0.679	4.22e-16
PTPRT	0.678	5.86e-16
CRAT	0.676	1.18e-15
CROT	0.676	1.01e-15
ABAT	0.675	1.57e-15
LRRC31	0.674	2.16e-15
PPP1R3C	0.668	1.93e-14
TGFB3	0.668	2.33e-14
NEK11	0.668	1.9e-14
CDSN	0.667	2.93e-14
SH3BGRL	0.666	4.37e-14
GOLM1	0.664	8.67e-14
SIDT1	0.664	9.66e-14
ATP7B	0.663	1.1e-13
C10orf26	0.663	1.44e-13
CFB	0.662	1.95e-13
SEPT8	0.662	1.76e-13
EVL	0.662	1.67e-13
SMYD3	0.66	3.13e-13
TMC5	0.66	3.73e-13
MAP3K1	0.659	4.35e-13
LRRC17	0.657	1.03e-12
NAT2	0.656	1.24e-12
NCAM2	0.656	1.17e-12
ZMYND10	0.655	2.04e-12
COL1A1	0.653	3.02e-12
C14orf143	0.652	5.38e-12
COL1A2	0.651	6.26e-12
GP2	0.651	7.25e-12
MUC1	0.651	6.09e-12
ZNF238	0.651	6.09e-12
SEC14L2	0.651	6.19e-12
WDR52	0.651	7.49e-12
COL3A1	0.65	8.88e-12
REPS2	0.65	7.87e-12
CASC1	0.65	7.93e-12
TBC1D2	0.65	8.77e-12
PRPSAP1	-0.651	-7.39e-12
ARHGAP11A	-0.651	-5.94e-12
MAST1	-0.651	-6.88e-12
SETD6	-0.651	-6.24e-12
HSP90AB1	-0.652	-5.01e-12
PTDSS1	-0.652	-4.95e-12
SLC25A13	-0.654	-2.51e-12
CDC25A	-0.655	-1.82e-12
IMPA1	-0.655	-1.87e-12
MAD2L1	-0.655	-1.55e-12
C16orf80	-0.655	-1.9e-12
RHBDF2	-0.655	-1.88e-12
ZFAND1	-0.655	-2.07e-12
ASNS	-0.656	-1.19e-12
TTC35	-0.656	-1.3e-12
SLC25A32	-0.656	-1.11e-12
USP36	-0.657	-9.37e-13
ME2	-0.658	-7.77e-13
HSPA4L	-0.658	-6.31e-13
CEBPG	-0.662	-1.7e-13
HTATIP2	-0.662	-1.63e-13
SLC28A1	-0.666	-4.2e-14
LRP8	-0.667	-3.29e-14
PVR	-0.687	-1.95e-17
YRDC	-0.702	-3.58e-20

## Sheet: PMFBP1
Gene	AUC	p-value
OSGIN2	0.665	9.36e-05
SDCBP	0.658	0.000179
KIAA0802	-0.651	-0.000361
FBRS	-0.651	-0.000352
MUL1	-0.651	-0.000339
CNKSR1	-0.659	-0.000171
C1orf89	-0.66	-0.000156
BAI2	-0.665	-9.85e-05
MYST1	-0.666	-8.54e-05
SETD1A	-0.677	-2.71e-05

[truncated: 30 more sheets: POTEF, RAPGEF4, RPGR, SCLT1, SDHAP3, SUN1, TNC, TRANK1, TRAPPC10, VWDE, ARFGEF1, ARMC4, BRCA2, CACNA2D4, CHD8, GCC2, GGA3, GLG1, ITGA8, ITGAV …]
