# Supplementary material for: A genome-wide approach to link genotype to clinical outcome by utilizing next generation sequencing and gene chip data of 6,697 breast cancer patients
Source: Genome Med. 2015 Oct 16;7:104. doi: 10.1186/s13073-015-0228-1 (PMC4609150; doi:10.1186/s13073-015-0228-1)
Supplement: Additional file 4: Table S3. — Analysis results for both up- and downregulated genes whose AUC value was over 0.65 and P value below 0.01 in the ROC analysis and accepting a HR over 1.4 and a P value below 0.01 in the survival analysis. (XLSX 18 kb) [file 13073_2015_228_MOESM4_ESM.xlsx]

## Sheet: Sheet1
Gene	Up p-value	Up HR	Down p-value	Down HR
A2M	3.9e-09	0.72	<1E-16	1.7
ABCB1	1.3e-11	0.69	4.7e-08	1.4
ACAT2	6.1e-15	0.65	<1E-16	1.7
ACTA2	<1E-16	0.57	<1E-16	1.7
ADAMTS18	<1E-16	0.55	2.2e-14	1.5
ADAMTS20	<1E-16	0.58	5.1e-12	1.5
ADGB	<1E-16	0.63	7.3e-12	1.5
AKT1	<1E-16	1.8	1.6e-15	0.64
ALPK1	7.2e-11	0.7	<1E-16	1.6
ANKAR	<1E-16	0.57	2.9e-15	1.5
ANKRD17	1.8e-13	0.67	<1E-16	1.6
AOAH	<1E-16	0.62	2.7e-06	1.3
AP1B1	2.4e-13	0.67	8.2e-14	1.5
AP4B1	2.2e-10	0.71	6.8e-10	1.4
ARAP1	<1E-16	0.62	1.8e-05	1.3
ARFGEF1	<1E-16	0.52	<1E-16	1.7
ARHGEF7	<1E-16	0.54	<1E-16	1.7
ARID1B	<1E-16	0.6	<1E-16	1.7
ARID4B	<1E-16	0.55	<1E-16	1.6
ARMC4	<1E-16	0.53	1e-12	1.5
ASCC3	5.6e-16	0.64	3.6e-13	1.5
ASTN2	8.9e-16	0.64	3e-11	1.4
ATAD2	4.9e-12	0.68	<1E-16	1.7
ATG2B	6.7e-09	1.4	6.9e-14	0.66
AUTS2	<1E-16	0.58	5.4e-11	1.4
BBS9	5.7e-10	0.71	2.9e-12	1.5
BRCA2	<1E-16	0.52	2.2e-16	1.6
BRD9	2.8e-06	0.77	<1E-16	1.7
BTAF1	4.1e-15	0.65	4.4e-16	1.6
C5orf42	9.1e-08	0.75	<1E-16	1.7
C9	5.6e-06	0.78	1.1e-16	1.6
CACNA2D4	<1E-16	0.54	4.7e-09	1.4
CATSPERB	2.9e-12	0.68	9.4e-09	1.4
CCDC155	2.1e-10	0.71	4e-10	1.4
CDH12	1.6e-11	0.69	<1E-16	1.6
CFTR	4.9e-10	0.71	2.2e-16	1.6
CHD5	1.5e-14	0.65	2.8e-09	1.4
CHD8	<1E-16	0.52	2.2e-16	1.6
CIITA	<1E-16	0.57	9.6e-14	1.5
CLASP1	2.2e-15	0.65	1.3e-07	1.3
CLTC	1.5e-12	0.68	8.6e-12	1.5
CNKSR2	5.3e-15	0.65	1.2e-14	1.5
CNOT1	<1E-16	0.62	8.9e-16	1.6
CNTN4	4.1e-10	0.71	1.6e-12	1.5
CNTRL	1.4e-09	1.4	4.1e-11	0.7
COL6A2	3.6e-13	1.5	1.5e-09	0.72
CTTNBP2	0.00018	0.81	1.1e-16	1.6
CUL9	0.00024	0.82	<1E-16	1.6
DHX57	<1E-16	0.63	1.7e-07	1.3
DIP2A	7.8e-07	0.76	<1E-16	1.6
DLC1	<1E-16	0.62	3e-05	1.3
DOCK8	8.9e-16	0.64	3.9e-13	1.5
DYNC1I1	<1E-16	0.59	5.4e-12	1.5
EDEM2	<1E-16	0.61	<1E-16	1.6
ERMN	5.8e-15	0.65	2.5e-08	1.4
FANK1	1.4e-06	0.77	1.1e-16	1.6
FBXO18	<1E-16	0.62	2e-06	1.3
FER1L5	<1E-16	0.57	2.8e-15	1.5
FNDC3B	3.5e-11	0.69	<1E-16	1.7
FRYL	<1E-16	0.63	1.1e-16	1.6
GABBR2	4.2e-10	0.71	<1E-16	1.7
GCC2	<1E-16	0.52	<1E-16	1.6
GCN1L1	<1E-16	0.62	5.7e-10	1.4
GCNT2	2.2e-07	0.75	3.3e-16	1.6
GGA3	<1E-16	0.49	1.4e-14	1.5
GLG1	<1E-16	0.53	6.7e-16	1.6
GOLGA6L5P	3.5e-10	0.71	<1E-16	1.7
GPN1	1.5e-11	0.69	3.3e-16	1.6
GRIA1	<1E-16	0.58	<1E-16	1.7
GUCY2F	8.5e-12	0.69	2.5e-13	1.5
HCLS1	1.1e-16	0.63	4.4e-16	1.6
HDX	5.6e-16	0.64	1.5e-06	1.3
HECTD4	1.7e-09	0.72	<1E-16	1.8
HEPH	1.1e-09	0.72	<1E-16	1.6
HIVEP3	6.7e-16	0.64	1.1e-06	1.3
HSD17B7P2	3.3e-16	0.64	1.9e-06	1.3
IARS2	<1E-16	0.61	0.0028	1.2
IGF1R	7.1e-09	0.73	<1E-16	1.6
ITGA8	<1E-16	0.53	<1E-16	1.6
ITGAE	<1E-16	0.63	1.6e-06	1.3
ITGAV	<1E-16	0.53	<1E-16	1.6
ITGB1	8e-14	0.66	9.2e-14	1.5
KCNQ1	5.8e-14	0.66	1.1e-16	1.6
KDM3A	4.6e-11	0.7	5.3e-14	1.5
KIAA0368	1.9e-12	0.68	3e-13	1.5
KIF14	<1E-16	0.57	<1E-16	1.8
KRT26	5.6e-16	0.64	8.9e-08	1.3
KTN1	<1E-16	0.59	0.0021	1.2
LRRC7	<1E-16	0.6	6.6e-06	1.3
LRRIQ1	6.9e-07	0.76	2.2e-16	1.6
LTBP1	<1E-16	0.55	<1E-16	1.8
MACROD2	<1E-16	0.53	1.2e-15	1.6
MARK1	5.3e-09	0.72	<1E-16	1.7
MICAL2	3.8e-05	0.8	<1E-16	1.7
MLLT10	<1E-16	0.59	1.3e-11	1.5
MPP6	<1E-16	0.53	<1E-16	1.8
MSTO1	1.4e-14	0.65	<1E-16	1.8
MTPAP	<1E-16	0.6	1.2e-11	1.5
MTUS2	6.9e-06	1.3	1.1e-16	0.63
MYH7B	<1E-16	0.56	<1E-16	1.7
MYO18B	8.9e-13	0.67	<1E-16	1.6
MYO1B	1.2e-15	0.64	3.4e-09	1.4
MYO5B	<1E-16	0.56	8.1e-13	1.5
NAA38	7.2e-10	1.4	8.7e-10	0.71
NAA60	<1E-16	0.54	<1E-16	1.7
NLRC5	<1E-16	0.59	4.5e-05	1.3
NPR1	1.8e-10	0.7	3.2e-08	1.4
NRP2	7.2e-08	0.74	2.1e-12	1.5
NSMAF	4.8e-11	0.7	<1E-16	1.6
NUP85	5.6e-16	0.64	8e-11	1.4
OCA2	5.7e-06	0.78	1.3e-15	1.6
OSBPL10	2.4e-08	1.4	1.8e-12	0.68
PCDH11X	4.9e-07	0.76	<1E-16	1.7
PCNXL2	2.3e-14	0.66	1e-15	1.6
PDE10A	3.6e-05	0.8	<1E-16	1.7
PHEX	<1E-16	0.47	2.6e-15	1.5
PIK3CA	8.1e-07	1.3	2.8e-14	0.66
PLA2R1	2.8e-13	0.67	6.7e-16	1.6
PLEKHA6	<1E-16	0.62	<1E-16	1.6
PLGLA	9.8e-10	0.71	7.6e-10	1.4
PMFBP1	0.0072	0.86	<1E-16	1.7
POLE	<1E-16	0.6	2.4e-10	1.4
POLN	<1E-16	0.58	4.1e-07	1.3
POTEF	1.6e-11	1.4	5.6e-16	0.64
PRDM10	<1E-16	0.6	3e-11	1.4
PRKAR2A	4.7e-09	0.73	<1E-16	1.7
PRRC2B	0.00014	0.81	6.7e-16	1.6
PSG9	5.1e-08	0.74	1.9e-12	1.5
PTPRE	<1E-16	0.62	1.4e-11	1.5
PXDNL	<1E-16	0.51	<1E-16	1.6
RAPGEF4	3.4e-14	1.5	2.4e-07	0.75
RASGRF1	<1E-16	0.55	<1E-16	1.9
RASSF2	1.6e-15	0.64	1.7e-08	1.4
RFC1	<1E-16	0.58	9.9e-10	1.4
RFX6	4.4e-14	0.66	3.7e-11	1.4
RGS22	<1E-16	0.5	<1E-16	1.7
RIMBP2	5.8e-08	0.74	1.4e-13	1.5
RIMS1	<1E-16	0.53	1.1e-16	1.6
RPGR	<1E-16	1.6	1.2e-05	0.79
RPRD1B	<1E-16	0.59	<1E-16	1.6
SAMSN1	1.1e-16	0.63	6.6e-15	1.5
SCLT1	3.9e-08	1.4	5.1e-13	0.67
SDCCAG8	8.4e-12	0.69	2e-12	1.5
SDHAP3	1.1e-06	1.3	3.3e-16	0.64
SLC26A4	<1E-16	0.6	4.1e-14	1.5
SMC1B	<1E-16	0.6	1.2e-13	1.5
SMC6	<1E-16	0.61	0.0012	1.2
SPATA18	8.6e-12	0.69	5.9e-09	1.4
SSPO	<1E-16	0.58	6.7e-15	1.5
SUN1	4.7e-09	1.4	5.6e-11	0.7
TBC1D23	<1E-16	0.58	3.7e-09	1.4
TBC1D4	<1E-16	0.57	<1E-16	1.6
TEP1	3.3e-12	0.68	2.1e-11	1.4
TET3	1.7e-15	0.64	3.3e-12	1.5
THSD7B	1.6e-11	0.69	5.9e-09	1.4
TMC2	2.1e-12	0.68	2.7e-10	1.4
TMEM63C	2.4e-13	0.67	5.7e-14	1.5
TMPRSS15	<1E-16	0.53	1.6e-05	1.3
TNC	1.1e-07	1.3	<1E-16	0.63
TNS1	3.4e-07	0.76	1.1e-16	1.6
TOPBP1	<1E-16	0.62	<1E-16	1.8
TP53	<1E-16	0.48	5.6e-16	1.6
TRANK1	<1E-16	1.7	1.9e-05	0.79
TRAPPC10	<1E-16	1.7	2.6e-11	0.69
TRAPPC9	7.7e-07	0.76	1.1e-11	1.5
TRERF1	5.1e-15	0.65	4e-08	1.4
TRHDE	<1E-16	0.57	<1E-16	1.7
TRPM2	<1E-16	0.61	9.2e-09	1.4
TTC37	1.1e-16	0.63	1.3e-13	1.5
UBR5	<1E-16	0.53	<1E-16	1.7
UNC5D	<1E-16	0.54	<1E-16	1.8
VAV3	1.9e-14	0.66	3.5e-09	1.4
VWDE	1.5e-09	1.4	1.5e-12	0.68
XKR4	9.8e-10	0.71	<1E-16	1.6
XPR1	<1E-16	0.61	2.1e-14	1.5
ZMYM3	9e-14	0.66	1e-12	1.5
