# Supplementary material for: A genome-wide approach to link genotype to clinical outcome by utilizing next generation sequencing and gene chip data of 6,697 breast cancer patients
Source: Genome Med. 2015 Oct 16;7:104. doi: 10.1186/s13073-015-0228-1 (PMC4609150; doi:10.1186/s13073-015-0228-1)
Supplement: Additional file 5: Table S4. — Complete results of the random holdout analysis. The table contains the average HR and P values computed in the survival analysis, as well as their minimum and maximum values. (XLS 27 kb) [file 13073_2015_228_MOESM5_ESM.xls]

## Sheet: Sheet1
	Up signature						Down signature
Gene	Average p-value	Average HR	Min p-value	Max p-value	Min HR	Max HR	Average p-value	Average HR	Min p-value	Max p-value	Min HR	Max HR
AKT1	0	1.71667	0	0	1.6	1.8	0.00251668	0.725	0	0.014	0.59	0.87
ARFGEF1	0	0.53	0	0	0.49	0.59	0	1.76667	0	0	1.6	2
ATG2B	2.8535e-09	1.55	0	1.4e-08	1.4	1.7	7.38333e-15	0.626667	0	2e-14	0.56	0.66
BRCA2	0	0.515	0	0	0.48	0.54	3.83333e-14	1.68333	0	2.3e-13	1.5	1.8
CHD8	0	0.536667	0	0	0.51	0.6	1.14834e-10	1.51667	0	3.2e-10	1.4	1.7
COL6A2	3.39348e-11	1.5	2.2e-16	1.9e-10	1.4	1.6	4.50271e-09	0.686667	1.4e-14	2.7e-08	0.66	0.74
GCC2	1.83333e-15	0.561667	0	1.1e-14	0.51	0.65	2.50002e-06	1.45	5.8e-15	1.5e-05	1.3	1.5
GGA3	0	0.49	0	0	0.48	0.51	8.0385e-12	1.5	0	4.2e-11	1.4	1.6
MTUS2	2.67167e-05	1.38333	0	0.0001	1.2	1.6	3e-11	0.628333	0	1.8e-10	0.59	0.7
PHEX	0	0.508333	0	0	0.47	0.54	0.113167	1.21833	0	0.61	0.88	1.6
PIK3CA	0.0001615	1.33333	0	0.00088	1.2	1.6	7.22531e-12	0.643333	0	4.3e-11	0.53	0.7
POTEF	0.00143335	1.4	6.1e-15	0.0086	1.2	1.5	2.67345e-11	0.666667	2.2e-16	1.4e-10	0.64	0.7
PXDNL	1.48333e-16	0.541667	0	8.9e-16	0.49	0.64	0	1.63333	0	0	1.6	1.7
RGS22	0	0.523333	0	0	0.51	0.53	2e-16	1.7	0	1.2e-15	1.6	1.8
RPGR	2.50015e-07	1.51667	0	1.5e-06	1.3	1.6	0.23	0.78	0	0.92	0.63	1.04
SDHAP3	1.83368e-07	1.48333	0	1.1e-06	1.3	1.7	0.000433333	0.67	0	0.0026	0.59	0.85
SUN1	5.19514e-05	1.31667	3.5e-09	0.00029	1.2	1.4	3.66774e-11	0.663333	2.2e-16	1.9e-10	0.64	0.7
TMPRSS15	2.58463e-13	0.621667	0	1.4e-12	0.57	0.68	0.00383338	1.41667	0	0.023	1.1	1.8
TP53	0	0.47	0	0	0.46	0.49	5.76667e-16	1.58333	0	2.8e-15	1.5	1.6
UBR5	0	0.553333	0	0	0.49	0.58	0	1.7	0	0	1.6	1.8
MPP6	8.81472e-05	0.693	0	0.00088	0.56	0.83	1.91e-07	1.56	0	1.9e-06	1.3	1.9
SCLT1	0.00100977	1.28	1.7e-08	0.0051	1.2	1.4	0.0371727	0.821	8.9e-16	0.28	0.64	1.06
TNC	0.303167	1.064	4.5e-07	1	0.86	1.3	0.00140234	0.739	8.8e-13	0.014	0.68	0.87
OSBPL10	0.00448236	1.26	1.9e-09	0.025	1.1	1.4	0.00080017	0.698	0	0.0063	0.55	0.86
TRANK1	0.0691096	1.269	0	0.45	0.93	1.6	0.12904	0.872	2.5e-12	0.35	0.68	0.95
TRAPPC10	0.137447	1.198	7.7e-12	0.61	0.97	1.5	0.00292	0.691	0	0.029	0.57	0.89
UNC5D	0	0.514	0	0	0.46	0.6	2.7e-11	1.78	0	2.7e-10	1.4	1.9
TTN	NA	NA	NA	NA	NA	NA	NA	NA	NA	NA	NA	NA
